# Supplementary material for: Substrate-induced conformational dynamics of the dopamine transporter
Source: Nat Commun. 2019 Jun 20;10:2714. doi: 10.1038/s41467-019-10449-w (PMC6586795; doi:10.1038/s41467-019-10449-w)
Supplement: Supplementary file 4 — Source Data [file 41467_2019_10449_MOESM4_ESM.xlsx]

## Sheet: Figure 2
Figure 2a,b	HDX-MS data used to create dDAT structure showing regions covered by peptides and deuterium uptake plots (data are also provided in Supplementary Table 2 and Supplementary Dataset 1).
	Peptide information			Na+ state										Apo (Cs+) state										Na+ + DA state										Control sample
				Deuterium Uptake (D)					Error Deuterium Uptake (D)					Deuterium Uptake (D)					Error Deuterium Uptake (D)					Deuterium Uptake (D)					Error Deuterium Uptake (D)					Deuterium Uptake (D)						Error Deuterium Uptake (D)
	Start	End	Sequence	0.25 min	1 min	10 min	60 min	480 min	0.25 min	1 min	10 min	60 min	480 min	0.25 min	1 min	10 min	60 min	480 min	0.25 min	1 min	10 min	60 min	480 min	0.25 min	1 min	10 min	60 min	480 min	0.25 min	1 min	10 min	60 min	480 min	0.25 min	1 min	10 min	60 min	480 min	1440 min	0.25 min	1 min	10 min	60 min	480 min	1440 min
	2	26	SPTGHISKSKTPTPRDNDNNSISDE	8.06106	7.98448	7.88927	7.96386	7.9445	0.113285	0.109573	0.116171	0.11755	0.109121	7.8786	7.95661	7.80036	7.80946	7.82638	0.145148	0.15234	0.137293	0.151696	0.154301	8.11264	8.04265	8.0214	8.06876	8.03192	0.017552	0.157658	0.024987	0.074353	0.029989						9.61426						0.151862
	27	37	RETWSGKVDFL	2.04051	2.50481	3.60039	3.58559	3.55177	0.0467327	0.0525733	0.0736318	0.0768724	0.0720088	3.64234	3.68547	3.60898	3.59612	3.57516	0.103946	0.102662	0.102475	0.0995025	0.0993523	2.44335	2.78707	3.58929	3.61533	3.54174	0.018574	0.021882	0.043153	0.062906	0.020538						4.39954						0.105201
	27	38	RETWSGKVDFLL	2.23932	2.63352	3.74462	3.8903	3.82152	0.0524788	0.0637911	0.100565	0.111718	0.0890582	3.58668	3.95127	3.9064	3.92714	3.74597	0.145975	0.119718	0.157786	0.146567	0.152039	2.45204	2.81357	3.44209	3.76501	3.80966	0.049683	0.033908	0.05291	0.072596	0.046299						5.27355						0.133786
	37	43	LLSVIGF	0.193391	0.416059	1.8492	2.7804	3.13473	0.022726	0.0248015	0.0237798	0.0395818	0.0398431	1.26353	2.22173	2.90402	3.14364	3.1158	0.0300938	0.0361783	0.0605497	0.0437471	0.0449937	0.119216	0.200229	1.09968	2.19931	2.89712	0.013155	0.01954	0.036184	0.0359	0.015942						2.93133						0.0372267
	44	53	AVDLANVWRF	1.28324	2.00686	2.73716	3.31507	4.2056	0.033554	0.0406814	0.0643289	0.0635279	0.0606161	1.54898	1.80198	2.2292	2.8067	3.90636	0.0390926	0.0432979	0.0632362	0.0647655	0.0761685	1.02289	1.56495	2.70426	3.23856	3.81209	0.022777	0.040476	0.019287	0.037791	0.037568						4.89949						0.067854
	47	56	LANVWRFPYL	0.518667	0.86256	1.36421	1.80338	2.36704	0.0378375	0.0297968	0.0424777	0.0501485	0.0507222	0.387506	0.459131	0.737308	1.12202	2.18958	0.0231349	0.0263377	0.0331809	0.05133	0.0745696	0.271475	0.543298	1.41415	1.68163	2.29225	0.020645	0.032659	0.033204	0.02514	0.03494						4.4123						0.0765101
	48	56	ANVWRFPYL	0.467176	0.736784	0.996807	1.36238	1.88549	0.0308351	0.03321	0.0451492	0.0617641	0.0418897	0.371909	0.443147	0.450803	0.764161	1.71864	0.0321916	0.0304771	0.0277718	0.0476466	0.0404003	0.261849	0.456112	1.07832	1.30393	1.77493	0.033483	0.0258	0.030529	0.032672	0.028884						4.06698						0.0378777
	50	56	VWRFPYL	0.465453	0.740876	1.0215	1.23199	1.26118	0.0233822	0.0253259	0.0363909	0.042356	0.0306504	0.317966	0.319343	0.363186	0.609965	1.13688	0.0239044	0.0243952	0.021332	0.0370772	0.0827688	0.221783	0.463099	1.10441	1.25829	1.34089	0.04054	0.01928	0.043035	0.017009	0.016737						2.77189						0.0610243
	57	65	CYKNGGGAF	0.436511	0.580104	0.715334	1.15351	1.70385	0.0308206	0.0361648	0.0386325	0.0267484	0.037682	0.648009	0.796641	1.25111	1.6257	2.03948	0.061991	0.031187	0.056032	0.026311	0.05338	0.481363	0.734001	1.1314	1.37515	1.955	0.034778	0.030954	0.030246	0.043722	0.032977						ND						ND
	59	72	KNGGGAFLVPYGIM	0.138988	0.221639	0.304944	0.569832	0.859434	0.0556281	0.0251793	0.0539763	0.0456415	0.0576058	0.24818	0.364453	0.71404	0.89552	1.14693	0.031573	0.0349103	0.0473081	0.0334111	0.0953082	0.238093	0.352192	0.540036	0.69507	1.11336	0.040314	0.037763	0.070291	0.088649	0.040698						5.83602						0.151035
	65	72	FLVPYGIM	0.0702072	0.0973898	0.07486	0.0536372	0.0453488	0.0228153	0.0236993	0.0224134	0.0203866	0.0283725	0.21174	0.245227	0.274844	0.262261	0.322333	0.0191701	0.0202868	0.0224297	0.0279523	0.0778457	0.052349	0.049087	0.032717	0.03222	0.053924	0.029958	0.030388	0.025757	0.019032	0.01949						3.23572						0.0910703
	66	73	LVPYGIML	0.106922	0.0915939	0.111002	0.107082	0.129731	0.0217064	0.0161296	0.0181249	0.0195182	0.0220144	0.234429	0.292845	0.346667	0.403912	0.525102	0.0204004	0.019618	0.0169099	0.0229944	0.0169686	0.064582	0.086134	0.098918	0.075757	0.077926	0.024235	0.018868	0.037074	0.017647	0.019458						3.28872						0.0290506
	73	90	LVVGGIPLFYMELALGQH	4.37521	4.86421	5.33953	6.20233	6.94697	0.0386265	0.0409412	0.0673004	0.0521495	0.0493814	4.34751	4.96776	5.38362	6.23244	6.90406	0.0450658	0.0494942	0.0973565	0.0780445	0.0788844	4.44782	4.89561	5.4775	6.27831	7.01063	0.032643	0.04561	0.063339	0.033487	0.071404						7.65172						0.0623466
	76	85	GGIPLFYMEL	2.64976	3.09823	3.33199	4.11017	5.12157	0.057593	0.120157	0.0555528	0.0862365	0.0745762	2.55443	3.10199	3.2837	4.1152	5.1156	0.0502814	0.0792669	0.0867245	0.0859705	0.106041	2.74881	3.17338	3.50662	4.23025	5.00066	0.053617	0.032822	0.042335	0.029759	0.063921						5.06391						0.0888852
	111	119	YAVVLIAFY	0.0600377	0.0536826	0.0769606	0.225156	0.708529	0.0321436	0.0356355	0.0291107	0.0388955	0.0613362	0.0161739	0.0494191	0.0530061	0.206597	0.683411	0.0255039	0.0467807	0.0350628	0.0389799	0.0399094	0.089739	0.049292	0.084025	0.170103	0.709983	0.002909	0.003805	0.016658	0.025866	0.008472						3.15179						0.0750568
	111	132	YAVVLIAFYVDFYYNVIIAWSL	9.14054	9.83473	10.6863	10.6177	10.4603	0.147777	0.15281	0.157998	0.180297	0.143396	9.32274	9.92598	10.4229	10.3948	10.289	0.176729	0.20371	0.226193	0.195544	0.189358	9.02194	9.85726	10.759	10.7737	10.829	0.058308	0.084697	0.058039	0.024039	0.042322						11.1931						0.171906
	169	193	PVIGNYSDLYAMGNQSLLYNETYMN	8.82122	8.74974	8.67582	8.68822	8.62836	0.0932715	0.0963344	0.10211	0.0927791	0.0877226	8.72144	8.69506	8.56391	8.54145	8.47054	0.126931	0.127773	0.129855	0.128634	0.126463	8.8394	8.81055	8.7869	8.85741	8.85173	0.032762	0.056166	0.031955	0.078692	0.035029						10.5209						0.139476
	174	199	YSDLYAMGNQSLLYNETYMNGSSLDT	8.02947	7.96867	7.92898	7.94068	7.92424	0.114257	0.116205	0.130432	0.121359	0.115954	7.91896	7.88026	7.78711	7.82121	7.82282	0.154227	0.154828	0.158475	0.174389	0.159759	8.08171	8.00819	7.96891	8.03381	8.09572	0.036655	0.088031	0.01855	0.03874	0.077139						10.2085						0.18228
	197	215	LDTSAVGHVEGFQSAASEY	8.42092	8.20521	8.38243	8.54582	8.82479	0.147952	0.0891717	0.152811	0.107378	0.0746764	8.51795	8.52606	8.80397	8.82374	8.63762	0.162052	0.153325	0.102682	0.104527	0.0844252	8.08877	8.05305	8.37683	8.72539	8.84768	0.093637	0.070405	0.023987	0.0719	0.094857						10.0255						0.0883341
	198	214	DTSAVGHVEGFQSAASE	6.93819	6.87401	6.92675	6.92907	6.9773	0.107833	0.0868292	0.0842572	0.0875514	0.118354	6.9887	6.96306	6.97357	6.97303	6.89842	0.130555	0.111757	0.128354	0.108515	0.1036	6.77196	6.72221	6.81187	6.80853	6.92005	0.05596	0.076974	0.048135	0.074803	0.111708						8.00717						0.0964851
	198	215	DTSAVGHVEGFQSAASEY	7.3633	7.30891	7.39569	7.5259	7.71385	0.147603	0.0973713	0.105968	0.0901063	0.0862001	7.4631	7.49819	7.73749	7.79147	7.60939	0.137429	0.127897	0.148217	0.112866	0.113144	7.26663	7.2204	7.44709	7.68975	7.85721	0.054629	0.101749	0.037445	0.055596	0.036316						9.01285						0.113997
	202	214	VGHVEGFQSAASE	4.82382	4.84607	4.92976	5.00632	5.00459	0.0934447	0.0721223	0.0755552	0.0813788	0.0727498	4.83153	4.8151	4.99824	4.96271	4.91498	0.0903389	0.0903795	0.0945787	0.0906646	0.0898193	4.6985	4.72242	5.03897	5.05676	5.08448	0.070209	0.058249	0.048238	0.067972	0.057981						5.59327						0.0793507
	215	222	YFNRYILE	0.416716	0.400912	0.485825	1.00522	2.50995	0.0641214	0.0685837	0.0594878	0.0546839	0.0707999	1.27247	1.69925	2.74029	3.20741	3.1109	0.0587077	0.0928717	0.112115	0.0936745	0.0921197	0.234644	0.233524	0.408393	1.14741	2.54033	0.045625	0.045132	0.050085	0.04754	0.051602						3.17743						0.0757744
	216	222	FNRYILE	0.283565	0.284255	0.354787	0.724249	2.21402	0.0385383	0.0434454	0.0387918	0.0431114	0.070389	0.92308	1.36215	2.44402	2.88464	2.76449	0.0451474	0.0640691	0.0954039	0.0906621	0.0923614	0.170374	0.197997	0.300621	0.879567	2.24232	0.044487	0.03601	0.042247	0.050473	0.039485						3.0006						0.0759042
	224	234	NRSEGIHDLGA	0.24741	0.28984	0.316089	0.338029	0.33912	0.0372507	0.0196505	0.0303682	0.0312889	0.0200155	0.34786	0.421984	0.413623	0.385526	0.357127	0.016408	0.0559696	0.0237177	0.0170966	0.0196076	0.19844	0.245947	0.277944	0.269863	0.301221	0.016067	0.028272	0.012804	0.02396	0.045812						3.32585						0.0692453
	239	246	MALCLLIV	0.346823	0.338728	0.318576	0.365993	0.714482	0.0519557	0.0435169	0.0757122	0.0496326	0.0343916	0.307726	0.344766	0.289932	0.355548	0.738775	0.0792579	0.0819226	0.1054	0.0759141	0.0414308	0.394668	0.388911	0.376273	0.40338	0.914346	0.033442	0.036942	0.028798	0.050396	0.078996						1.96338						0.0837248
	246	269	VYLICYFSLWKGISTSGKVVWFTA	5.98951	6.22821	6.78861	7.21127	7.38898	0.134871	0.11606	0.141107	0.143985	0.143695	5.71318	6.3075	6.68506	7.24476	7.33248	0.151617	0.162871	0.175075	0.199156	0.193374	5.82633	6.29517	6.96893	7.2338	7.20438	0.052248	0.152269	0.073605	0.061133	0.187499						8.17327						0.176847
	283	294	GLTLPGSFLGIQ	1.95435	2.22835	2.58842	2.86676	3.21653	0.091488	0.0676053	0.0611082	0.0686646	0.0975095	2.0704	2.47131	2.74336	3.06	3.51386	0.0946633	0.0490619	0.0613247	0.0797828	0.065828	2.00904	2.19756	2.52116	2.82148	3.08715	0.089267	0.10058	0.126042	0.126116	0.124249						5.05325						0.0731898
	284	290	LTLPGSF	0.894732	0.91062	1.00962	1.14764	1.26422	0.0329218	0.0405118	0.0390391	0.030333	0.0329878	1.04297	1.03769	1.08222	1.27626	1.47335	0.033028	0.0197681	0.022412	0.0307656	0.0318684	0.784763	0.847086	0.995285	1.09051	1.34881	0.017792	0.026883	0.035167	0.047013	0.034208						2.25907						0.0317596
	296	303	YLTPNFSA	1.65629	1.82273	2.08178	2.29722	2.63421	0.0377627	0.0365167	0.0332553	0.044304	0.0342301	2.14988	2.32629	2.26658	2.30677	2.36307	0.033834	0.0320551	0.0437075	0.0424581	0.0516687	1.69768	1.74643	2.11153	2.27515	2.58428	0.025275	0.029615	0.0449	0.029594	0.037783						3.26025						0.0320615
	302	309	SAIYKAEV	1.41017	1.65143	2.68514	3.48426	3.80867	0.0388134	0.0424619	0.0371618	0.0399053	0.0303665	1.87206	2.50024	3.61325	3.85403	3.82818	0.0782411	0.0252779	0.0751165	0.0403061	0.0459363	1.3228	1.44301	2.52219	3.39788	3.78514	0.027243	0.038558	0.062472	0.039926	0.028057						3.7767						0.0297342
	302	318	SAIYKAEVWVDAATQVF	1.4964	1.80603	3.11614	4.0484	4.50027	0.0285621	0.0481854	0.0626825	0.094674	0.0671266	1.72423	2.66302	4.30958	4.4473	4.62841	0.0633037	0.0916874	0.0605309	0.0692201	0.0988768	1.45744	1.57588	2.91888	4.04604	4.99517	0.041884	0.042693	0.029559	0.039758	0.036303						10.5571						0.127246
	319	325	FSLGPGF	0.234079	0.232454	0.247669	0.309731	0.670536	0.0299699	0.0301328	0.0289267	0.0367908	0.0358616	0.415248	0.457491	0.442494	0.538392	0.943233	0.0365292	0.0342977	0.0328566	0.0403389	0.0535282	0.188516	0.204108	0.249785	0.373312	0.757469	0.028781	0.035818	0.024599	0.026361	0.02974						2.02872						0.088619
	320	328	SLGPGFGVL	0.242085	0.266676	0.309201	0.449774	1.23537	0.0129387	0.0087706	0.00998175	0.0217254	0.0214143	0.519865	0.604519	0.903366	1.68193	2.59426	0.0184237	0.0227719	0.0191585	0.0380242	0.0422997	0.208846	0.227773	0.250653	0.263698	0.504778	0.010353	0.008412	0.021584	0.040599	0.015716						3.43538						0.0478729
	329	346	LAYASYNKYHNNVYKDAL	1.81073	2.02813	3.2293	4.72483	6.43021	0.033314	0.0622883	0.0351247	0.0835116	0.0491225	3.26022	3.88712	5.07076	6.53485	6.74957	0.039666	0.0536528	0.0907834	0.0695065	0.0756648	1.50306	1.61613	2.46458	3.80697	5.58505	0.016841	0.017128	0.029669	0.080008	0.037247						7.77037						0.0732094
	329	347	LAYASYNKYHNNVYKDALL	1.80579	2.0092	3.02952	4.38778	6.16747	0.063663	0.0421428	0.0482907	0.0753396	0.0662364	3.23581	3.76666	4.72807	6.17188	6.7963	0.0498665	0.0813751	0.150773	0.0796072	0.0893586	1.41779	1.56172	2.32941	3.52236	5.28409	0.027964	0.028666	0.0243	0.036527	0.045219						8.01991						0.0856988
	331	346	YASYNKYHNNVYKDAL	1.47179	1.67345	2.58231	3.60062	4.97563	0.0433431	0.0449224	0.071709	0.0910057	0.0816526	2.45322	2.87458	3.68142	4.94222	5.12855	0.057373	0.0546682	0.0838184	0.0940435	0.107104	1.3547	1.44382	2.15268	3.24753	4.53346	0.041599	0.051611	0.042973	0.108024	0.086465						6.4231						0.0845373
	348	357	TSFINSATSF	0.668058	0.873103	1.64101	1.89207	2.24052	0.0360459	0.0230536	0.0259677	0.0333819	0.0578904	0.455904	0.641249	1.11945	1.46108	2.68618	0.127161	0.0572906	0.0464245	0.0414526	0.0581861	0.48075	1.0269	1.93313	2.54221	3.40399	0.019948	0.044125	0.035876	0.02014	0.023078						4.92077						0.052524
	351	357	INSATSF	0.574174	0.709478	1.09376	1.26461	1.63594	0.0349582	0.037887	0.0388675	0.0443608	0.0413726	0.639834	0.682331	0.88892	1.14613	1.88467	0.0354419	0.0359359	0.0345696	0.038208	0.062583	0.404367	0.819668	1.25887	1.72182	2.22261	0.029263	0.038833	0.043513	0.05458	0.027985						2.97094						0.0660113
	365	376	SVLGYMAHTLGV	0.771176	0.943857	1.82735	2.83551	2.90435	0.0341602	0.0365541	0.0440591	0.047049	0.0506894	0.409618	0.591466	1.18714	2.2793	3.22915	0.0429522	0.110448	0.03634	0.0411605	0.0559881	0.784889	0.962017	2.06458	2.86847	2.93045	0.028451	0.02763	0.057169	0.041517	0.03564						6.52145						0.0837242
	368	380	GYMAHTLGVRIED	2.34626	2.82821	3.74128	4.59873	4.59969	0.0545695	0.055349	0.068438	0.0838655	0.0786502	2.08458	2.55097	3.3512	4.08926	4.26835	0.0508714	0.0686311	0.0766057	0.10358	0.105261	2.43337	2.76168	4.03391	4.69507	4.73214	0.020043	0.04069	0.023733	0.027744	0.030215						5.55092						0.113511
	376	390	VRIEDVATEGPGLVF	3.44677	4.38724	5.72887	5.95498	6.24607	0.0462781	0.0403596	0.066796	0.0710197	0.054134	3.96718	4.31168	5.20239	6.24645	6.27783	0.0661051	0.0769127	0.0783259	0.0729112	0.0726888	4.2667	5.10565	5.76789	5.95313	6.20211	0.0228	0.02358	0.035506	0.075498	0.021244						7.10206						0.0717014
	377	390	RIEDVATEGPGLVF	2.51504	3.33193	4.79465	5.04541	5.33913	0.0730818	0.0668059	0.0715794	0.077331	0.0702935	2.99702	3.42572	4.18621	5.3877	5.45605	0.0646726	0.0531911	0.0835939	0.0963325	0.0804426	3.29583	4.12858	4.78707	4.87968	5.22947	0.057264	0.067182	0.05602	0.05192	0.028498						6.23588						0.0788095
	381	390	VATEGPGLVF	1.74521	2.24464	2.90709	3.10292	3.32062	0.0300043	0.0344874	0.0519867	0.0576272	0.0398805	2.2129	2.39771	2.8712	3.45797	3.43524	0.0499445	0.0305841	0.078019	0.06989	0.0562016	2.08891	2.29757	2.84218	3.03529	3.17644	0.023973	0.009185	0.081551	0.050521	0.015452						4.08455						0.0481138
	404	415	TFWALIFFMMLL	3.0888	4.07366	5.4141	6.0767	6.37233	0.0737317	0.055677	0.0663848	0.068256	0.072142	2.97364	4.06489	5.45699	5.99245	6.25573	0.0724051	0.0963297	0.108686	0.0973543	0.0893855	3.24604	4.11896	5.54755	6.13765	6.42701	0.045803	0.030872	0.050168	0.046807	0.098142						6.40805						0.0774855
	404	417	TFWALIFFMMLLTL	2.9075	3.39117	4.36317	5.47097	6.13651	0.105045	0.082805	0.106845	0.1051	0.119137	2.81873	3.37673	4.33756	5.47678	6.02612	0.112664	0.151566	0.102284	0.143697	0.160755	3.02133	3.49109	4.68023	5.73846	5.97961	0.061139	0.073339	0.078138	0.061026	0.05426						6.51992						0.118008
	411	429	FMMLLTLGLDSSFGGSEAI	7.55635	7.56609	7.51875	7.47692	7.43422	0.0911856	0.0966716	0.0818246	0.109897	0.112218	7.52865	7.64635	7.54633	7.52797	7.45794	0.124899	0.127007	0.113352	0.155988	0.120968	7.54037	7.4577	7.45363	7.50602	7.33368	0.154307	0.068001	0.087642	0.073784	0.101161						7.94561						0.106125
	428	447	AIITALSDEFPKIKRNRELF	1.09843	1.46336	2.83296	5.21868	7.1552	0.0368182	0.0401066	0.0469186	0.0806211	0.0759549	3.18291	4.95862	7.66794	8.50399	8.7318	0.0472519	0.152417	0.094668	0.108195	0.130778	1.01188	1.34038	2.27663	3.66347	4.7104	0.043936	0.05238	0.02816	0.073851	0.074399						9.85266						0.10191
	428	451	AIITALSDEFPKIKRNRELFVAGL	1.0596	1.42276	2.86224	5.10824	7.01532	0.0581227	0.0543836	0.100256	0.148193	0.172842	3.06905	4.87119	7.84938	8.78212	9.5491	0.0841524	0.121211	0.218218	0.207165	0.246478	1.14684	1.42725	2.55942	3.79392	4.5648	0.075088	0.062276	0.083055	0.066406	0.141019						12.2321						0.18433
	433	451	LSDEFPKIKRNRELFVAGL	0.950505	1.1722	2.04141	3.03879	3.28438	0.0338802	0.0502559	0.0312056	0.052962	0.188955	2.00144	2.58929	3.40497	3.82135	4.52331	0.0450463	0.0955939	0.103597	0.253356	0.136071	0.971473	1.33226	2.11835	2.77326	2.74894	0.022403	0.019094	0.044397	0.06289	0.116039						7.35676						0.0963873
	469	480	YFFHLLDRYAAG	0.387238	0.514318	0.768064	0.875582	1.34109	0.0500494	0.0456364	0.040728	0.0523733	0.0682128	0.737941	0.843566	1.209	1.98873	2.42322	0.0619884	0.0468069	0.0520687	0.165416	0.0683704	0.385145	0.416641	0.648376	0.609861	0.679272	0.027135	0.043828	0.067898	0.041803	0.034828						4.90363						0.112668
	480	490	GYSILVAVFFE	4.93153	4.87179	4.77425	4.79986	4.80292	0.0752197	0.0605048	0.0649721	0.0839087	0.0567884	4.84427	4.73448	4.77599	4.78839	4.67187	0.0685091	0.0820683	0.0762808	0.0702478	0.0857495	4.91879	4.88158	4.87608	4.88593	4.84234	0.054515	0.052128	0.020154	0.026419	0.030242						5.13375						0.0671376
	494	503	VSWIYGTNRF	1.20999	1.11583	1.09611	1.17709	1.34418	0.0701402	0.114431	0.0591472	0.0392318	0.0824071	1.67933	1.5865	1.35017	1.56103	1.80231	0.0990848	0.0478489	0.0873573	0.0662994	0.04157	0.928904	1.03195	1.08977	1.08458	1.21799	0.041912	0.074481	0.072789	0.084587	0.06718						5.23393						0.0561583
	507	518	IRDMIGFPPGRY	0.852208	0.759252	0.835376	0.958725	0.982445	0.153508	0.10804	0.03854	0.051762	0.0305207	0.978873	0.823986	0.753503	0.986387	0.927196	0.106086	0.0524128	0.0244175	0.145884	0.0619417	0.912309	0.804924	0.920538	1.02306	1.05006	0.029988	0.036018	0.102713	0.112751	0.084013						4.14971						0.0796963
	540	546	IGYEPLT	1.80395	2.23199	2.29674	2.28272	2.25294	0.0334595	0.0566126	0.0410713	0.0398332	0.0528275	1.69292	2.28405	2.34372	2.36448	2.29054	0.0377216	0.0495647	0.0477689	0.0443437	0.0624225	1.61168	2.11823	2.28041	2.2414	2.18883	0.021219	0.026109	0.034743	0.065121	0.02033						2.66735						0.0440903
	550	555	YVYPSW	1.35141	1.37844	1.54829	1.86196	1.8439	0.0407525	0.0322185	0.0327207	0.0461005	0.0368467	1.49222	1.59937	1.84469	1.90449	1.82797	0.0412895	0.0402994	0.0642074	0.0423737	0.045765	1.30157	1.30352	1.49799	1.79717	1.83622	0.023857	0.02644	0.030743	0.029603	0.028374						2.09144						0.0348632
	550	556	YVYPSWA	1.40835	1.43598	1.65707	2.057	2.33276	0.028534	0.0226838	0.0240987	0.0328071	0.0291326	1.60826	1.75828	2.2393	2.55688	2.48899	0.023062	0.024401	0.0410392	0.0286209	0.0422136	1.34779	1.38412	1.56128	1.9346	2.13248	0.027544	0.01079	0.01986	0.02257	0.019745						2.78341						0.0238123
	556	562	ANALGWC	0.219992	0.239248	0.327583	0.504461	1.01368	0.0301185	0.0280296	0.0339113	0.0340421	0.03364	0.433501	0.505002	0.712582	1.09838	1.7986	0.034894	0.0289	0.041777	0.040925	0.048189	0.051241	0.055922	0.065629	0.174854	0.520295	0.028027	0.030121	0.031993	0.030375	0.03353						ND						ND
	561	567	WCIAGSS	0.360616	0.37407	0.372444	0.304681	0.234966	0.0285139	0.0140704	0.0292968	0.0268733	0.0256785	0.695445	0.683626	0.691675	0.733262	1.13492	0.0199513	0.0269756	0.0257966	0.0263007	0.0288148	0.084683	0.077913	0.064278	0.044645	0.06215	0.019775	0.022446	0.024583	0.020793	0.019295						2.88664						0.0585789
	568	575	VVMIPAVA	0.322809	0.434633	0.467027	0.488838	0.376337	0.0183548	0.0262863	0.0212384	0.0326585	0.0188385	0.554306	0.81636	0.817248	0.810243	0.951914	0.0207278	0.0343177	0.0173893	0.0317176	0.0474383	0.340139	0.418493	0.457993	0.496259	0.300931	0.010933	0.053407	0.021813	0.056303	0.010365						3.11263						0.042405
	568	576	VVMIPAVAI	0.287337	0.383667	0.450037	0.404779	0.294655	0.027478	0.0311778	0.0441135	0.0447761	0.0378013	0.489919	0.724124	0.875825	0.877101	1.03081	0.0356209	0.048213	0.0351732	0.0558341	0.0639438	0.276134	0.331158	0.368859	0.372695	0.221253	0.025121	0.03296	0.027242	0.036617	0.024857						3.80148						0.0438583
	569	576	VMIPAVAI	0.247473	0.342677	0.40619	0.42255	0.386756	0.027351	0.0300264	0.0192713	0.0192367	0.0267794	0.38955	0.623593	0.757735	0.791904	1.10366	0.0202507	0.0281838	0.010277	0.025781	0.0795408	0.339941	0.442419	0.501617	0.490168	0.392472	0.010238	0.020762	0.01605	0.008427	0.011509						3.13601						0.0167785
	569	577	VMIPAVAIF	0.235213	0.355212	0.433316	0.456362	0.403208	0.0246972	0.023526	0.0307321	0.0222621	0.0312291	0.400197	0.613616	0.852106	0.897247	1.21478	0.0220873	0.0220634	0.0249076	0.0339966	0.0494591	0.379483	0.500644	0.618581	0.639818	0.449808	0.024739	0.039752	0.02611	0.023564	0.049841						3.82159						0.0585817
	576	593	IFKLLSTPGSLRQRFTIL	3.45587	3.97297	5.47607	6.58125	7.15705	0.0681399	0.0799875	0.121276	0.110635	0.107858	4.09995	4.71582	5.98372	6.90139	7.45681	0.0878464	0.111288	0.114716	0.102506	0.116154	3.46497	4.01149	5.47423	6.56485	7.07069	0.066096	0.049878	0.148336	0.11841	0.066013						8.81493						0.100792
	577	589	FKLLSTPGSLRQR	3.14506	3.23692	3.89129	4.91451	5.18864	0.0595342	0.0606167	0.0656948	0.0973297	0.0752108	3.51414	3.62124	4.18596	4.99998	5.19106	0.0640872	0.0993701	0.120673	0.0974254	0.105295	3.03649	3.1686	3.78631	4.91671	5.2957	0.069548	0.054504	0.040521	0.045209	0.024519						6.11064						0.095472
	577	590	FKLLSTPGSLRQRF	3.1332	3.28688	3.96867	5.03145	5.37229	0.049045	0.0391182	0.0759675	0.0534846	0.0334206	3.5466	3.76614	4.30148	5.22102	5.5404	0.0512045	0.0318358	0.0451512	0.0368713	0.0472319	3.05248	3.18638	3.817	4.95448	5.41761	0.028671	0.016486	0.047553	0.047273	0.058209						6.6029						0.0351474
	577	593	FKLLSTPGSLRQRFTIL	3.32865	3.74858	5.09203	6.24851	6.97753	0.0993627	0.0844522	0.0911759	0.111008	0.105115	4.03799	4.42338	5.52366	6.52461	7.16691	0.112763	0.112231	0.136416	0.120976	0.13734	3.26427	3.73926	5.05174	6.34405	7.00812	0.090992	0.068925	0.110488	0.086662	0.072999						8.22734						0.12472
	578	593	KLLSTPGSLRQRFTIL	3.3181	3.82276	5.28177	6.49402	7.10834	0.0533256	0.0487969	0.0982668	0.0851978	0.0826341	3.90697	4.4319	5.55984	6.62384	7.18723	0.0628881	0.0806733	0.103663	0.100982	0.127771	3.33201	3.81752	5.18712	6.46347	7.09216	0.024548	0.038447	0.128093	0.053077	0.053762						7.88721						0.101335
	580	593	LSTPGSLRQRFTIL	3.25413	3.62346	4.58824	5.59582	6.30166	0.0817565	0.040241	0.0670161	0.0620956	0.0491256	3.72484	4.14709	4.8444	5.71502	6.25516	0.0485131	0.0694837	0.08694	0.0715022	0.089327	3.2052	3.57382	4.51332	5.62936	6.26956	0.028837	0.054584	0.045664	0.030185	0.024188						6.62597						0.0514576
	591	604	TILTTPWRDQQSMA	4.47298	4.62596	5.15625	5.90646	6.41207	0.0857354	0.0427771	0.0506728	0.0573846	0.0524659	4.86884	5.0604	5.4123	6.02707	6.3824	0.0633197	0.0573854	0.0756273	0.0659692	0.0773855	4.3714	4.5297	5.07729	5.81625	6.47003	0.052976	0.080554	0.064788	0.040187	0.043723						6.76638						0.0628365
	594	603	TTPWRDQQSM	3.50755	3.63887	3.83117	3.83221	3.77078	0.0967704	0.0881424	0.0929644	0.0876881	0.0846134	3.59533	3.8051	3.85917	3.84939	3.74352	0.111219	0.105816	0.110794	0.111588	0.114216	3.42441	3.55646	3.78524	3.81348	3.74777	0.059053	0.080223	0.068724	0.062003	0.05929						4.11329						0.0904703
	604	613	AMVLNGVTTE	5.32409	5.31486	5.31577	5.31042	5.33509	0.0599899	0.0398878	0.0831866	0.0426404	0.0549792	5.25732	5.27237	5.26427	5.22804	5.23461	0.0648247	0.0568644	0.0616712	0.0713209	0.0656659	5.32305	5.35046	5.38623	5.37516	5.35088	0.017573	0.031122	0.026326	0.051801	0.01597						5.27823						0.0498486
	605	613	MVLNGVTTE	4.32207	4.29866	4.26535	4.2596	4.24813	0.0926649	0.0912177	0.0921138	0.0933377	0.0882552	4.28797	4.28885	4.27818	4.25646	4.2209	0.114674	0.111961	0.1125	0.111544	0.109277	4.2715	4.23609	4.26121	4.27942	4.26075	0.060503	0.072151	0.061654	0.063687	0.059698						4.33718						0.0884627
	605	615	MVLNGVTTEVT	4.66334	4.66719	4.66153	4.66152	4.69112	0.0483928	0.0587356	0.062916	0.0505984	0.0507919	4.58024	4.60786	4.63441	4.66136	4.65529	0.0709314	0.0722912	0.0678739	0.0681501	0.0768013	4.69844	4.65529	4.662	4.71801	4.70171	0.018877	0.046786	0.029838	0.043932	0.020426						4.79243						0.0585002
	605	616	MVLNGVTTEVTV	5.73857	5.7178	5.72846	5.733	5.7796	0.0585913	0.0548884	0.0857961	0.0626142	0.102624	5.64749	5.64016	5.68397	5.62157	5.6172	0.0706965	0.128493	0.0999403	0.126953	0.065393	5.78358	5.74158	5.74041	5.77006	5.83735	0.034354	0.025544	0.028099	0.048902	0.047201						5.77994						0.0583782
	606	613	VLNGVTTE	3.60732	3.57656	3.53766	3.55104	3.55128	0.0877494	0.0894972	0.0883872	0.0930728	0.085199	3.57163	3.55237	3.52012	3.50187	3.48202	0.113868	0.114471	0.117503	0.111913	0.110157	3.56769	3.54108	3.57031	3.57065	3.58242	0.044514	0.062232	0.044757	0.057642	0.045686						3.35763						0.0938699
	606	615	VLNGVTTEVT	5.04627	5.0493	5.02666	5.02001	5.0469	0.0428211	0.048982	0.0509311	0.0470714	0.0440068	5.02414	5.03127	5.0033	5.01535	5.03126	0.0645688	0.0593393	0.0596663	0.059835	0.0585488	4.99606	4.99051	5.03698	5.07101	5.05375	0.013735	0.016324	0.049877	0.04852	0.044862						4.82012						0.0532436
	608	615	NGVTTEVT	4.09352	4.07355	4.05397	4.09061	4.07838	0.0406861	0.0348506	0.0377044	0.0376144	0.0407051	4.03247	4.04961	4.03209	4.04874	4.04991	0.0418796	0.0388957	0.0370613	0.0510544	0.0450679	4.07728	4.03479	4.08762	4.12062	4.09658	0.042663	0.004195	0.02706	0.020712	0.033156						4.11292						0.0373642
	614	624	VTVVRLTDTET	5.35493	5.36177	5.34044	5.35139	5.33367	0.0998614	0.0958595	0.0988235	0.0970681	0.0928364	5.26375	5.32526	5.3206	5.31297	5.2484	0.122658	0.113813	0.116742	0.113627	0.119935	5.40993	5.35204	5.35549	5.37095	5.39928	0.063472	0.091787	0.069845	0.086933	0.063192						5.512						0.089526
	614	630	VTVVRLTDTETAKEPVD	7.89103	7.95418	7.87303	7.90179	7.85701	0.153877	0.149069	0.156035	0.146265	0.140681	7.75434	7.94761	7.90444	7.88654	7.80778	0.18078	0.183643	0.182059	0.185	0.179039	7.90562	7.88986	7.88548	7.92571	7.87674	0.088786	0.109967	0.086117	0.102984	0.10046						8.17689						0.15144
	615	624	TVVRLTDTET	4.76707	4.80727	4.78413	4.81094	4.77344	0.066237	0.0781932	0.0822406	0.0752321	0.0893735	4.65769	4.76544	4.71578	4.67669	4.74445	0.093497	0.0849296	0.0810823	0.0947496	0.0916699	4.85179	4.82759	4.8003	4.83796	4.7639	0.048559	0.057634	0.049708	0.037634	0.048038						4.96228						0.0723611
	616	630	VVRLTDTETAKEPVD	6.85383	6.74502	6.68311	6.68137	6.63142	0.114975	0.102995	0.103824	0.105495	0.100081	6.86213	6.75052	6.66658	6.60597	6.55312	0.134001	0.133294	0.129774	0.132719	0.12292	6.75626	6.71792	6.74709	6.75027	6.72859	0.050623	0.0807	0.051568	0.06952	0.049157						6.98663						0.1102
	617	630	VRLTDTETAKEPVD	6.21568	6.02503	5.98381	5.9577	5.89923	0.14983	0.12816	0.140332	0.133156	0.121241	6.23092	5.99867	5.95558	5.92745	5.83645	0.174369	0.163829	0.162418	0.162638	0.162694	6.06552	6.05338	6.07623	6.07892	6.03876	0.068909	0.09551	0.067747	0.071419	0.06547						6.32727						0.140085
	620	630	TDTETAKEPVD	4.55199	4.52038	4.49074	4.49578	4.43839	0.0806602	0.0686947	0.077367	0.0730336	0.0754217	4.55475	4.56294	4.51989	4.57518	4.47255	0.0919244	0.10269	0.0994406	0.0896502	0.0951981	4.50642	4.52619	4.48327	4.47328	4.42961	0.052595	0.059233	0.034805	0.053364	0.040389						4.75601						0.0805085
	624	630	TAKEPVD	2.7274	2.73203	2.70321	2.68507	2.6793	0.049851	0.028908	0.0278396	0.0690244	0.0391948	2.76262	2.71478	2.6843	2.66726	2.61465	0.0397245	0.059416	0.0412849	0.0453052	0.0349083	2.73217	2.64218	2.69179	2.66203	2.64335	0.026827	0.025202	0.019922	0.079758	0.014268						2.93274						0.0353426

## Sheet: Figure 3
Figure 3a,b,c	HDX-MS data used to create the difference chart between the Apo (Cs+) state and the Na+ state and to calculate significant differences between the two states to plot on the dDAT crystal structure and snake diagram.
	Peptide information			Na+ state										Apo (Cs+) state
				Deuterium Uptake (D)					Error Deuterium Uptake (D)					Deuterium Uptake (D)					Error Deuterium Uptake (D)
	Start	End	Sequence	0.25 min	1 min	10 min	60 min	480 min	0.25 min	1 min	10 min	60 min	480 min	0.25 min	1 min	10 min	60 min	480 min	0.25 min	1 min	10 min	60 min	480 min
	2	26	SPTGHISKSKTPTPRDNDNNSISDE	8.06106	7.98448	7.88927	7.96386	7.9445	0.113285	0.109573	0.116171	0.11755	0.109121	7.8786	7.95661	7.80036	7.80946	7.82638	0.145148	0.15234	0.137293	0.151696	0.154301
	27	37	RETWSGKVDFL	2.04051	2.50481	3.60039	3.58559	3.55177	0.0467327	0.0525733	0.0736318	0.0768724	0.0720088	3.64234	3.68547	3.60898	3.59612	3.57516	0.103946	0.102662	0.102475	0.0995025	0.0993523
	27	38	RETWSGKVDFLL	2.23932	2.63352	3.74462	3.8903	3.82152	0.0524788	0.0637911	0.100565	0.111718	0.0890582	3.58668	3.95127	3.9064	3.92714	3.74597	0.145975	0.119718	0.157786	0.146567	0.152039
	37	43	LLSVIGF	0.193391	0.416059	1.8492	2.7804	3.13473	0.022726	0.0248015	0.0237798	0.0395818	0.0398431	1.26353	2.22173	2.90402	3.14364	3.1158	0.0300938	0.0361783	0.0605497	0.0437471	0.0449937
	44	53	AVDLANVWRF	1.28324	2.00686	2.73716	3.31507	4.2056	0.033554	0.0406814	0.0643289	0.0635279	0.0606161	1.54898	1.80198	2.2292	2.8067	3.90636	0.0390926	0.0432979	0.0632362	0.0647655	0.0761685
	47	56	LANVWRFPYL	0.518667	0.86256	1.36421	1.80338	2.36704	0.0378375	0.0297968	0.0424777	0.0501485	0.0507222	0.387506	0.459131	0.737308	1.12202	2.18958	0.0231349	0.0263377	0.0331809	0.05133	0.0745696
	48	56	ANVWRFPYL	0.467176	0.736784	0.996807	1.36238	1.88549	0.0308351	0.03321	0.0451492	0.0617641	0.0418897	0.371909	0.443147	0.450803	0.764161	1.71864	0.0321916	0.0304771	0.0277718	0.0476466	0.0404003
	50	56	VWRFPYL	0.465453	0.740876	1.0215	1.23199	1.26118	0.0233822	0.0253259	0.0363909	0.042356	0.0306504	0.317966	0.319343	0.363186	0.609965	1.13688	0.0239044	0.0243952	0.021332	0.0370772	0.0827688
	57	65	CYKNGGGAF	0.436511	0.580104	0.715334	1.15351	1.70385	0.0308206	0.0361648	0.0386325	0.0267484	0.037682	0.648009	0.796641	1.25111	1.6257	2.03948	0.061991	0.031187	0.056032	0.026311	0.05338
	59	72	KNGGGAFLVPYGIM	0.138988	0.221639	0.304944	0.569832	0.859434	0.0556281	0.0251793	0.0539763	0.0456415	0.0576058	0.24818	0.364453	0.71404	0.89552	1.14693	0.031573	0.0349103	0.0473081	0.0334111	0.0953082
	65	72	FLVPYGIM	0.0702072	0.0973898	0.07486	0.0536372	0.0453488	0.0228153	0.0236993	0.0224134	0.0203866	0.0283725	0.21174	0.245227	0.274844	0.262261	0.322333	0.0191701	0.0202868	0.0224297	0.0279523	0.0778457
	66	73	LVPYGIML	0.106922	0.0915939	0.111002	0.107082	0.129731	0.0217064	0.0161296	0.0181249	0.0195182	0.0220144	0.234429	0.292845	0.346667	0.403912	0.525102	0.0204004	0.019618	0.0169099	0.0229944	0.0169686
	73	90	LVVGGIPLFYMELALGQH	4.37521	4.86421	5.33953	6.20233	6.94697	0.0386265	0.0409412	0.0673004	0.0521495	0.0493814	4.34751	4.96776	5.38362	6.23244	6.90406	0.0450658	0.0494942	0.0973565	0.0780445	0.0788844
	76	85	GGIPLFYMEL	2.64976	3.09823	3.33199	4.11017	5.12157	0.057593	0.120157	0.0555528	0.0862365	0.0745762	2.55443	3.10199	3.2837	4.1152	5.1156	0.0502814	0.0792669	0.0867245	0.0859705	0.106041
	111	119	YAVVLIAFY	0.0600377	0.0536826	0.0769606	0.225156	0.708529	0.0321436	0.0356355	0.0291107	0.0388955	0.0613362	0.0161739	0.0494191	0.0530061	0.206597	0.683411	0.0255039	0.0467807	0.0350628	0.0389799	0.0399094
	111	132	YAVVLIAFYVDFYYNVIIAWSL	9.14054	9.83473	10.6863	10.6177	10.4603	0.147777	0.15281	0.157998	0.180297	0.143396	9.32274	9.92598	10.4229	10.3948	10.289	0.176729	0.20371	0.226193	0.195544	0.189358
	169	193	PVIGNYSDLYAMGNQSLLYNETYMN	8.82122	8.74974	8.67582	8.68822	8.62836	0.0932715	0.0963344	0.10211	0.0927791	0.0877226	8.72144	8.69506	8.56391	8.54145	8.47054	0.126931	0.127773	0.129855	0.128634	0.126463
	174	199	YSDLYAMGNQSLLYNETYMNGSSLDT	8.02947	7.96867	7.92898	7.94068	7.92424	0.114257	0.116205	0.130432	0.121359	0.115954	7.91896	7.88026	7.78711	7.82121	7.82282	0.154227	0.154828	0.158475	0.174389	0.159759
	197	215	LDTSAVGHVEGFQSAASEY	8.42092	8.20521	8.38243	8.54582	8.82479	0.147952	0.0891717	0.152811	0.107378	0.0746764	8.51795	8.52606	8.80397	8.82374	8.63762	0.162052	0.153325	0.102682	0.104527	0.0844252
	198	214	DTSAVGHVEGFQSAASE	6.93819	6.87401	6.92675	6.92907	6.9773	0.107833	0.0868292	0.0842572	0.0875514	0.118354	6.9887	6.96306	6.97357	6.97303	6.89842	0.130555	0.111757	0.128354	0.108515	0.1036
	198	215	DTSAVGHVEGFQSAASEY	7.3633	7.30891	7.39569	7.5259	7.71385	0.147603	0.0973713	0.105968	0.0901063	0.0862001	7.4631	7.49819	7.73749	7.79147	7.60939	0.137429	0.127897	0.148217	0.112866	0.113144
	202	214	VGHVEGFQSAASE	4.82382	4.84607	4.92976	5.00632	5.00459	0.0934447	0.0721223	0.0755552	0.0813788	0.0727498	4.83153	4.8151	4.99824	4.96271	4.91498	0.0903389	0.0903795	0.0945787	0.0906646	0.0898193
	215	222	YFNRYILE	0.416716	0.400912	0.485825	1.00522	2.50995	0.0641214	0.0685837	0.0594878	0.0546839	0.0707999	1.27247	1.69925	2.74029	3.20741	3.1109	0.0587077	0.0928717	0.112115	0.0936745	0.0921197
	216	222	FNRYILE	0.283565	0.284255	0.354787	0.724249	2.21402	0.0385383	0.0434454	0.0387918	0.0431114	0.070389	0.92308	1.36215	2.44402	2.88464	2.76449	0.0451474	0.0640691	0.0954039	0.0906621	0.0923614
	224	234	NRSEGIHDLGA	0.24741	0.28984	0.316089	0.338029	0.33912	0.0372507	0.0196505	0.0303682	0.0312889	0.0200155	0.34786	0.421984	0.413623	0.385526	0.357127	0.016408	0.0559696	0.0237177	0.0170966	0.0196076
	239	246	MALCLLIV	0.346823	0.338728	0.318576	0.365993	0.714482	0.0519557	0.0435169	0.0757122	0.0496326	0.0343916	0.307726	0.344766	0.289932	0.355548	0.738775	0.0792579	0.0819226	0.1054	0.0759141	0.0414308
	246	269	VYLICYFSLWKGISTSGKVVWFTA	5.98951	6.22821	6.78861	7.21127	7.38898	0.134871	0.11606	0.141107	0.143985	0.143695	5.71318	6.3075	6.68506	7.24476	7.33248	0.151617	0.162871	0.175075	0.199156	0.193374
	283	294	GLTLPGSFLGIQ	1.95435	2.22835	2.58842	2.86676	3.21653	0.091488	0.0676053	0.0611082	0.0686646	0.0975095	2.0704	2.47131	2.74336	3.06	3.51386	0.0946633	0.0490619	0.0613247	0.0797828	0.065828
	284	290	LTLPGSF	0.894732	0.91062	1.00962	1.14764	1.26422	0.0329218	0.0405118	0.0390391	0.030333	0.0329878	1.04297	1.03769	1.08222	1.27626	1.47335	0.033028	0.0197681	0.022412	0.0307656	0.0318684
	296	303	YLTPNFSA	1.65629	1.82273	2.08178	2.29722	2.63421	0.0377627	0.0365167	0.0332553	0.044304	0.0342301	2.14988	2.32629	2.26658	2.30677	2.36307	0.033834	0.0320551	0.0437075	0.0424581	0.0516687
	302	309	SAIYKAEV	1.41017	1.65143	2.68514	3.48426	3.80867	0.0388134	0.0424619	0.0371618	0.0399053	0.0303665	1.87206	2.50024	3.61325	3.85403	3.82818	0.0782411	0.0252779	0.0751165	0.0403061	0.0459363
	302	318	SAIYKAEVWVDAATQVF	1.4964	1.80603	3.11614	4.0484	4.50027	0.0285621	0.0481854	0.0626825	0.094674	0.0671266	1.72423	2.66302	4.30958	4.4473	4.62841	0.0633037	0.0916874	0.0605309	0.0692201	0.0988768
	319	325	FSLGPGF	0.234079	0.232454	0.247669	0.309731	0.670536	0.0299699	0.0301328	0.0289267	0.0367908	0.0358616	0.415248	0.457491	0.442494	0.538392	0.943233	0.0365292	0.0342977	0.0328566	0.0403389	0.0535282
	320	328	SLGPGFGVL	0.242085	0.266676	0.309201	0.449774	1.23537	0.0129387	0.0087706	0.00998175	0.0217254	0.0214143	0.519865	0.604519	0.903366	1.68193	2.59426	0.0184237	0.0227719	0.0191585	0.0380242	0.0422997
	329	346	LAYASYNKYHNNVYKDAL	1.81073	2.02813	3.2293	4.72483	6.43021	0.033314	0.0622883	0.0351247	0.0835116	0.0491225	3.26022	3.88712	5.07076	6.53485	6.74957	0.039666	0.0536528	0.0907834	0.0695065	0.0756648
	329	347	LAYASYNKYHNNVYKDALL	1.80579	2.0092	3.02952	4.38778	6.16747	0.063663	0.0421428	0.0482907	0.0753396	0.0662364	3.23581	3.76666	4.72807	6.17188	6.7963	0.0498665	0.0813751	0.150773	0.0796072	0.0893586
	331	346	YASYNKYHNNVYKDAL	1.47179	1.67345	2.58231	3.60062	4.97563	0.0433431	0.0449224	0.071709	0.0910057	0.0816526	2.45322	2.87458	3.68142	4.94222	5.12855	0.057373	0.0546682	0.0838184	0.0940435	0.107104
	348	357	TSFINSATSF	0.668058	0.873103	1.64101	1.89207	2.24052	0.0360459	0.0230536	0.0259677	0.0333819	0.0578904	0.455904	0.641249	1.11945	1.46108	2.68618	0.127161	0.0572906	0.0464245	0.0414526	0.0581861
	351	357	INSATSF	0.574174	0.709478	1.09376	1.26461	1.63594	0.0349582	0.037887	0.0388675	0.0443608	0.0413726	0.639834	0.682331	0.88892	1.14613	1.88467	0.0354419	0.0359359	0.0345696	0.038208	0.062583
	365	376	SVLGYMAHTLGV	0.771176	0.943857	1.82735	2.83551	2.90435	0.0341602	0.0365541	0.0440591	0.047049	0.0506894	0.409618	0.591466	1.18714	2.2793	3.22915	0.0429522	0.110448	0.03634	0.0411605	0.0559881
	368	380	GYMAHTLGVRIED	2.34626	2.82821	3.74128	4.59873	4.59969	0.0545695	0.055349	0.068438	0.0838655	0.0786502	2.08458	2.55097	3.3512	4.08926	4.26835	0.0508714	0.0686311	0.0766057	0.10358	0.105261
	376	390	VRIEDVATEGPGLVF	3.44677	4.38724	5.72887	5.95498	6.24607	0.0462781	0.0403596	0.066796	0.0710197	0.054134	3.96718	4.31168	5.20239	6.24645	6.27783	0.0661051	0.0769127	0.0783259	0.0729112	0.0726888
	377	390	RIEDVATEGPGLVF	2.51504	3.33193	4.79465	5.04541	5.33913	0.0730818	0.0668059	0.0715794	0.077331	0.0702935	2.99702	3.42572	4.18621	5.3877	5.45605	0.0646726	0.0531911	0.0835939	0.0963325	0.0804426
	381	390	VATEGPGLVF	1.74521	2.24464	2.90709	3.10292	3.32062	0.0300043	0.0344874	0.0519867	0.0576272	0.0398805	2.2129	2.39771	2.8712	3.45797	3.43524	0.0499445	0.0305841	0.078019	0.06989	0.0562016
	404	415	TFWALIFFMMLL	3.0888	4.07366	5.4141	6.0767	6.37233	0.0737317	0.055677	0.0663848	0.068256	0.072142	2.97364	4.06489	5.45699	5.99245	6.25573	0.0724051	0.0963297	0.108686	0.0973543	0.0893855
	404	417	TFWALIFFMMLLTL	2.9075	3.39117	4.36317	5.47097	6.13651	0.105045	0.082805	0.106845	0.1051	0.119137	2.81873	3.37673	4.33756	5.47678	6.02612	0.112664	0.151566	0.102284	0.143697	0.160755
	411	429	FMMLLTLGLDSSFGGSEAI	7.55635	7.56609	7.51875	7.47692	7.43422	0.0911856	0.0966716	0.0818246	0.109897	0.112218	7.52865	7.64635	7.54633	7.52797	7.45794	0.124899	0.127007	0.113352	0.155988	0.120968
	428	447	AIITALSDEFPKIKRNRELF	1.09843	1.46336	2.83296	5.21868	7.1552	0.0368182	0.0401066	0.0469186	0.0806211	0.0759549	3.18291	4.95862	7.66794	8.50399	8.7318	0.0472519	0.152417	0.094668	0.108195	0.130778
	428	451	AIITALSDEFPKIKRNRELFVAGL	1.0596	1.42276	2.86224	5.10824	7.01532	0.0581227	0.0543836	0.100256	0.148193	0.172842	3.06905	4.87119	7.84938	8.78212	9.5491	0.0841524	0.121211	0.218218	0.207165	0.246478
	433	451	LSDEFPKIKRNRELFVAGL	0.950505	1.1722	2.04141	3.03879	3.28438	0.0338802	0.0502559	0.0312056	0.052962	0.188955	2.00144	2.58929	3.40497	3.82135	4.52331	0.0450463	0.0955939	0.103597	0.253356	0.136071
	469	480	YFFHLLDRYAAG	0.387238	0.514318	0.768064	0.875582	1.34109	0.0500494	0.0456364	0.040728	0.0523733	0.0682128	0.737941	0.843566	1.209	1.98873	2.42322	0.0619884	0.0468069	0.0520687	0.165416	0.0683704
	480	490	GYSILVAVFFE	4.93153	4.87179	4.77425	4.79986	4.80292	0.0752197	0.0605048	0.0649721	0.0839087	0.0567884	4.84427	4.73448	4.77599	4.78839	4.67187	0.0685091	0.0820683	0.0762808	0.0702478	0.0857495
	494	503	VSWIYGTNRF	1.20999	1.11583	1.09611	1.17709	1.34418	0.0701402	0.114431	0.0591472	0.0392318	0.0824071	1.67933	1.5865	1.35017	1.56103	1.80231	0.0990848	0.0478489	0.0873573	0.0662994	0.04157
	507	518	IRDMIGFPPGRY	0.852208	0.759252	0.835376	0.958725	0.982445	0.153508	0.10804	0.03854	0.051762	0.0305207	0.978873	0.823986	0.753503	0.986387	0.927196	0.106086	0.0524128	0.0244175	0.145884	0.0619417
	540	546	IGYEPLT	1.80395	2.23199	2.29674	2.28272	2.25294	0.0334595	0.0566126	0.0410713	0.0398332	0.0528275	1.69292	2.28405	2.34372	2.36448	2.29054	0.0377216	0.0495647	0.0477689	0.0443437	0.0624225
	550	555	YVYPSW	1.35141	1.37844	1.54829	1.86196	1.8439	0.0407525	0.0322185	0.0327207	0.0461005	0.0368467	1.49222	1.59937	1.84469	1.90449	1.82797	0.0412895	0.0402994	0.0642074	0.0423737	0.045765
	550	556	YVYPSWA	1.40835	1.43598	1.65707	2.057	2.33276	0.028534	0.0226838	0.0240987	0.0328071	0.0291326	1.60826	1.75828	2.2393	2.55688	2.48899	0.023062	0.024401	0.0410392	0.0286209	0.0422136
	556	562	ANALGWC	0.219992	0.239248	0.327583	0.504461	1.01368	0.0301185	0.0280296	0.0339113	0.0340421	0.03364	0.433501	0.505002	0.712582	1.09838	1.7986	0.034894	0.0289	0.041777	0.040925	0.048189
	561	567	WCIAGSS	0.360616	0.37407	0.372444	0.304681	0.234966	0.0285139	0.0140704	0.0292968	0.0268733	0.0256785	0.695445	0.683626	0.691675	0.733262	1.13492	0.0199513	0.0269756	0.0257966	0.0263007	0.0288148
	568	575	VVMIPAVA	0.322809	0.434633	0.467027	0.488838	0.376337	0.0183548	0.0262863	0.0212384	0.0326585	0.0188385	0.554306	0.81636	0.817248	0.810243	0.951914	0.0207278	0.0343177	0.0173893	0.0317176	0.0474383
	568	576	VVMIPAVAI	0.287337	0.383667	0.450037	0.404779	0.294655	0.027478	0.0311778	0.0441135	0.0447761	0.0378013	0.489919	0.724124	0.875825	0.877101	1.03081	0.0356209	0.048213	0.0351732	0.0558341	0.0639438
	569	576	VMIPAVAI	0.247473	0.342677	0.40619	0.42255	0.386756	0.027351	0.0300264	0.0192713	0.0192367	0.0267794	0.38955	0.623593	0.757735	0.791904	1.10366	0.0202507	0.0281838	0.010277	0.025781	0.0795408
	569	577	VMIPAVAIF	0.235213	0.355212	0.433316	0.456362	0.403208	0.0246972	0.023526	0.0307321	0.0222621	0.0312291	0.400197	0.613616	0.852106	0.897247	1.21478	0.0220873	0.0220634	0.0249076	0.0339966	0.0494591
	576	593	IFKLLSTPGSLRQRFTIL	3.45587	3.97297	5.47607	6.58125	7.15705	0.0681399	0.0799875	0.121276	0.110635	0.107858	4.09995	4.71582	5.98372	6.90139	7.45681	0.0878464	0.111288	0.114716	0.102506	0.116154
	577	589	FKLLSTPGSLRQR	3.14506	3.23692	3.89129	4.91451	5.18864	0.0595342	0.0606167	0.0656948	0.0973297	0.0752108	3.51414	3.62124	4.18596	4.99998	5.19106	0.0640872	0.0993701	0.120673	0.0974254	0.105295
	577	590	FKLLSTPGSLRQRF	3.1332	3.28688	3.96867	5.03145	5.37229	0.049045	0.0391182	0.0759675	0.0534846	0.0334206	3.5466	3.76614	4.30148	5.22102	5.5404	0.0512045	0.0318358	0.0451512	0.0368713	0.0472319
	577	593	FKLLSTPGSLRQRFTIL	3.32865	3.74858	5.09203	6.24851	6.97753	0.0993627	0.0844522	0.0911759	0.111008	0.105115	4.03799	4.42338	5.52366	6.52461	7.16691	0.112763	0.112231	0.136416	0.120976	0.13734
	578	593	KLLSTPGSLRQRFTIL	3.3181	3.82276	5.28177	6.49402	7.10834	0.0533256	0.0487969	0.0982668	0.0851978	0.0826341	3.90697	4.4319	5.55984	6.62384	7.18723	0.0628881	0.0806733	0.103663	0.100982	0.127771
	580	593	LSTPGSLRQRFTIL	3.25413	3.62346	4.58824	5.59582	6.30166	0.0817565	0.040241	0.0670161	0.0620956	0.0491256	3.72484	4.14709	4.8444	5.71502	6.25516	0.0485131	0.0694837	0.08694	0.0715022	0.089327
	591	604	TILTTPWRDQQSMA	4.47298	4.62596	5.15625	5.90646	6.41207	0.0857354	0.0427771	0.0506728	0.0573846	0.0524659	4.86884	5.0604	5.4123	6.02707	6.3824	0.0633197	0.0573854	0.0756273	0.0659692	0.0773855
	594	603	TTPWRDQQSM	3.50755	3.63887	3.83117	3.83221	3.77078	0.0967704	0.0881424	0.0929644	0.0876881	0.0846134	3.59533	3.8051	3.85917	3.84939	3.74352	0.111219	0.105816	0.110794	0.111588	0.114216
	604	613	AMVLNGVTTE	5.32409	5.31486	5.31577	5.31042	5.33509	0.0599899	0.0398878	0.0831866	0.0426404	0.0549792	5.25732	5.27237	5.26427	5.22804	5.23461	0.0648247	0.0568644	0.0616712	0.0713209	0.0656659
	605	613	MVLNGVTTE	4.32207	4.29866	4.26535	4.2596	4.24813	0.0926649	0.0912177	0.0921138	0.0933377	0.0882552	4.28797	4.28885	4.27818	4.25646	4.2209	0.114674	0.111961	0.1125	0.111544	0.109277
	605	615	MVLNGVTTEVT	4.66334	4.66719	4.66153	4.66152	4.69112	0.0483928	0.0587356	0.062916	0.0505984	0.0507919	4.58024	4.60786	4.63441	4.66136	4.65529	0.0709314	0.0722912	0.0678739	0.0681501	0.0768013
	605	616	MVLNGVTTEVTV	5.73857	5.7178	5.72846	5.733	5.7796	0.0585913	0.0548884	0.0857961	0.0626142	0.102624	5.64749	5.64016	5.68397	5.62157	5.6172	0.0706965	0.128493	0.0999403	0.126953	0.065393
	606	613	VLNGVTTE	3.60732	3.57656	3.53766	3.55104	3.55128	0.0877494	0.0894972	0.0883872	0.0930728	0.085199	3.57163	3.55237	3.52012	3.50187	3.48202	0.113868	0.114471	0.117503	0.111913	0.110157
	606	615	VLNGVTTEVT	5.04627	5.0493	5.02666	5.02001	5.0469	0.0428211	0.048982	0.0509311	0.0470714	0.0440068	5.02414	5.03127	5.0033	5.01535	5.03126	0.0645688	0.0593393	0.0596663	0.059835	0.0585488
	608	615	NGVTTEVT	4.09352	4.07355	4.05397	4.09061	4.07838	0.0406861	0.0348506	0.0377044	0.0376144	0.0407051	4.03247	4.04961	4.03209	4.04874	4.04991	0.0418796	0.0388957	0.0370613	0.0510544	0.0450679
	614	624	VTVVRLTDTET	5.35493	5.36177	5.34044	5.35139	5.33367	0.0998614	0.0958595	0.0988235	0.0970681	0.0928364	5.26375	5.32526	5.3206	5.31297	5.2484	0.122658	0.113813	0.116742	0.113627	0.119935
	614	630	VTVVRLTDTETAKEPVD	7.89103	7.95418	7.87303	7.90179	7.85701	0.153877	0.149069	0.156035	0.146265	0.140681	7.75434	7.94761	7.90444	7.88654	7.80778	0.18078	0.183643	0.182059	0.185	0.179039
	615	624	TVVRLTDTET	4.76707	4.80727	4.78413	4.81094	4.77344	0.066237	0.0781932	0.0822406	0.0752321	0.0893735	4.65769	4.76544	4.71578	4.67669	4.74445	0.093497	0.0849296	0.0810823	0.0947496	0.0916699
	616	630	VVRLTDTETAKEPVD	6.85383	6.74502	6.68311	6.68137	6.63142	0.114975	0.102995	0.103824	0.105495	0.100081	6.86213	6.75052	6.66658	6.60597	6.55312	0.134001	0.133294	0.129774	0.132719	0.12292
	617	630	VRLTDTETAKEPVD	6.21568	6.02503	5.98381	5.9577	5.89923	0.14983	0.12816	0.140332	0.133156	0.121241	6.23092	5.99867	5.95558	5.92745	5.83645	0.174369	0.163829	0.162418	0.162638	0.162694
	620	630	TDTETAKEPVD	4.55199	4.52038	4.49074	4.49578	4.43839	0.0806602	0.0686947	0.077367	0.0730336	0.0754217	4.55475	4.56294	4.51989	4.57518	4.47255	0.0919244	0.10269	0.0994406	0.0896502	0.0951981
	624	630	TAKEPVD	2.7274	2.73203	2.70321	2.68507	2.6793	0.049851	0.028908	0.0278396	0.0690244	0.0391948	2.76262	2.71478	2.6843	2.66726	2.61465	0.0397245	0.059416	0.0412849	0.0453052	0.0349083

## Sheet: Figure 4
Figure 4a,b,c	HDX-MS data used to create the difference chart between the Na+ state and the Na+ + DA state and to calculate significant differences between the two states to plot on the dDAT crystal structure and snake diagram.
	Peptide information			Na+ state										Na+ + DA state
				Deuterium Uptake (D)					Error Deuterium Uptake (D)					Deuterium Uptake (D)					Error Deuterium Uptake (D)
	Start	End	Sequence	0.25 min	1 min	10 min	60 min	480 min	0.25 min	1 min	10 min	60 min	480 min	0.25 min	1 min	10 min	60 min	480 min	0.25 min	1 min	10 min	60 min	480 min
	2	26	SPTGHISKSKTPTPRDNDNNSISDE	8.06106	7.98448	7.88927	7.96386	7.9445	0.113285	0.109573	0.116171	0.11755	0.109121	8.11264	8.04265	8.0214	8.06876	8.03192	0.017552	0.157658	0.024987	0.074353	0.029989
	27	37	RETWSGKVDFL	2.04051	2.50481	3.60039	3.58559	3.55177	0.0467327	0.0525733	0.0736318	0.0768724	0.0720088	2.44335	2.78707	3.58929	3.61533	3.54174	0.018574	0.021882	0.043153	0.062906	0.020538
	27	38	RETWSGKVDFLL	2.23932	2.63352	3.74462	3.8903	3.82152	0.0524788	0.0637911	0.100565	0.111718	0.0890582	2.45204	2.81357	3.44209	3.76501	3.80966	0.049683	0.033908	0.05291	0.072596	0.046299
	37	43	LLSVIGF	0.193391	0.416059	1.8492	2.7804	3.13473	0.022726	0.0248015	0.0237798	0.0395818	0.0398431	0.119216	0.200229	1.09968	2.19931	2.89712	0.013155	0.01954	0.036184	0.0359	0.015942
	44	53	AVDLANVWRF	1.28324	2.00686	2.73716	3.31507	4.2056	0.033554	0.0406814	0.0643289	0.0635279	0.0606161	1.02289	1.56495	2.70426	3.23856	3.81209	0.022777	0.040476	0.019287	0.037791	0.037568
	47	56	LANVWRFPYL	0.518667	0.86256	1.36421	1.80338	2.36704	0.0378375	0.0297968	0.0424777	0.0501485	0.0507222	0.271475	0.543298	1.41415	1.68163	2.29225	0.020645	0.032659	0.033204	0.02514	0.03494
	48	56	ANVWRFPYL	0.467176	0.736784	0.996807	1.36238	1.88549	0.0308351	0.03321	0.0451492	0.0617641	0.0418897	0.261849	0.456112	1.07832	1.30393	1.77493	0.033483	0.0258	0.030529	0.032672	0.028884
	50	56	VWRFPYL	0.465453	0.740876	1.0215	1.23199	1.26118	0.0233822	0.0253259	0.0363909	0.042356	0.0306504	0.221783	0.463099	1.10441	1.25829	1.34089	0.04054	0.01928	0.043035	0.017009	0.016737
	57	65	CYKNGGGAF	0.436511	0.580104	0.715334	1.15351	1.70385	0.0308206	0.0361648	0.0386325	0.0267484	0.037682	0.481363	0.734001	1.1314	1.37515	1.955	0.034778	0.030954	0.030246	0.043722	0.032977
	59	72	KNGGGAFLVPYGIM	0.138988	0.221639	0.304944	0.569832	0.859434	0.0556281	0.0251793	0.0539763	0.0456415	0.0576058	0.238093	0.352192	0.540036	0.69507	1.11336	0.040314	0.037763	0.070291	0.088649	0.040698
	65	72	FLVPYGIM	0.0702072	0.0973898	0.07486	0.0536372	0.0453488	0.0228153	0.0236993	0.0224134	0.0203866	0.0283725	0.052349	0.049087	0.032717	0.03222	0.053924	0.029958	0.030388	0.025757	0.019032	0.01949
	66	73	LVPYGIML	0.106922	0.0915939	0.111002	0.107082	0.129731	0.0217064	0.0161296	0.0181249	0.0195182	0.0220144	0.064582	0.086134	0.098918	0.075757	0.077926	0.024235	0.018868	0.037074	0.017647	0.019458
	73	90	LVVGGIPLFYMELALGQH	4.37521	4.86421	5.33953	6.20233	6.94697	0.0386265	0.0409412	0.0673004	0.0521495	0.0493814	4.44782	4.89561	5.4775	6.27831	7.01063	0.032643	0.04561	0.063339	0.033487	0.071404
	76	85	GGIPLFYMEL	2.64976	3.09823	3.33199	4.11017	5.12157	0.057593	0.120157	0.0555528	0.0862365	0.0745762	2.74881	3.17338	3.50662	4.23025	5.00066	0.053617	0.032822	0.042335	0.029759	0.063921
	111	119	YAVVLIAFY	0.0600377	0.0536826	0.0769606	0.225156	0.708529	0.0321436	0.0356355	0.0291107	0.0388955	0.0613362	0.089739	0.049292	0.084025	0.170103	0.709983	0.002909	0.003805	0.016658	0.025866	0.008472
	111	132	YAVVLIAFYVDFYYNVIIAWSL	9.14054	9.83473	10.6863	10.6177	10.4603	0.147777	0.15281	0.157998	0.180297	0.143396	9.02194	9.85726	10.759	10.7737	10.829	0.058308	0.084697	0.058039	0.024039	0.042322
	169	193	PVIGNYSDLYAMGNQSLLYNETYMN	8.82122	8.74974	8.67582	8.68822	8.62836	0.0932715	0.0963344	0.10211	0.0927791	0.0877226	8.8394	8.81055	8.7869	8.85741	8.85173	0.032762	0.056166	0.031955	0.078692	0.035029
	174	199	YSDLYAMGNQSLLYNETYMNGSSLDT	8.02947	7.96867	7.92898	7.94068	7.92424	0.114257	0.116205	0.130432	0.121359	0.115954	8.08171	8.00819	7.96891	8.03381	8.09572	0.036655	0.088031	0.01855	0.03874	0.077139
	197	215	LDTSAVGHVEGFQSAASEY	8.42092	8.20521	8.38243	8.54582	8.82479	0.147952	0.0891717	0.152811	0.107378	0.0746764	8.08877	8.05305	8.37683	8.72539	8.84768	0.093637	0.070405	0.023987	0.0719	0.094857
	198	214	DTSAVGHVEGFQSAASE	6.93819	6.87401	6.92675	6.92907	6.9773	0.107833	0.0868292	0.0842572	0.0875514	0.118354	6.77196	6.72221	6.81187	6.80853	6.92005	0.05596	0.076974	0.048135	0.074803	0.111708
	198	215	DTSAVGHVEGFQSAASEY	7.3633	7.30891	7.39569	7.5259	7.71385	0.147603	0.0973713	0.105968	0.0901063	0.0862001	7.26663	7.2204	7.44709	7.68975	7.85721	0.054629	0.101749	0.037445	0.055596	0.036316
	202	214	VGHVEGFQSAASE	4.82382	4.84607	4.92976	5.00632	5.00459	0.0934447	0.0721223	0.0755552	0.0813788	0.0727498	4.6985	4.72242	5.03897	5.05676	5.08448	0.070209	0.058249	0.048238	0.067972	0.057981
	215	222	YFNRYILE	0.416716	0.400912	0.485825	1.00522	2.50995	0.0641214	0.0685837	0.0594878	0.0546839	0.0707999	0.234644	0.233524	0.408393	1.14741	2.54033	0.045625	0.045132	0.050085	0.04754	0.051602
	216	222	FNRYILE	0.283565	0.284255	0.354787	0.724249	2.21402	0.0385383	0.0434454	0.0387918	0.0431114	0.070389	0.170374	0.197997	0.300621	0.879567	2.24232	0.044487	0.03601	0.042247	0.050473	0.039485
	224	234	NRSEGIHDLGA	0.24741	0.28984	0.316089	0.338029	0.33912	0.0372507	0.0196505	0.0303682	0.0312889	0.0200155	0.19844	0.245947	0.277944	0.269863	0.301221	0.016067	0.028272	0.012804	0.02396	0.045812
	239	246	MALCLLIV	0.346823	0.338728	0.318576	0.365993	0.714482	0.0519557	0.0435169	0.0757122	0.0496326	0.0343916	0.394668	0.388911	0.376273	0.40338	0.914346	0.033442	0.036942	0.028798	0.050396	0.078996
	246	269	VYLICYFSLWKGISTSGKVVWFTA	5.98951	6.22821	6.78861	7.21127	7.38898	0.134871	0.11606	0.141107	0.143985	0.143695	5.82633	6.29517	6.96893	7.2338	7.20438	0.052248	0.152269	0.073605	0.061133	0.187499
	283	294	GLTLPGSFLGIQ	1.95435	2.22835	2.58842	2.86676	3.21653	0.091488	0.0676053	0.0611082	0.0686646	0.0975095	2.00904	2.19756	2.52116	2.82148	3.08715	0.089267	0.10058	0.126042	0.126116	0.124249
	284	290	LTLPGSF	0.894732	0.91062	1.00962	1.14764	1.26422	0.0329218	0.0405118	0.0390391	0.030333	0.0329878	0.784763	0.847086	0.995285	1.09051	1.34881	0.017792	0.026883	0.035167	0.047013	0.034208
	296	303	YLTPNFSA	1.65629	1.82273	2.08178	2.29722	2.63421	0.0377627	0.0365167	0.0332553	0.044304	0.0342301	1.69768	1.74643	2.11153	2.27515	2.58428	0.025275	0.029615	0.0449	0.029594	0.037783
	302	309	SAIYKAEV	1.41017	1.65143	2.68514	3.48426	3.80867	0.0388134	0.0424619	0.0371618	0.0399053	0.0303665	1.3228	1.44301	2.52219	3.39788	3.78514	0.027243	0.038558	0.062472	0.039926	0.028057
	302	318	SAIYKAEVWVDAATQVF	1.4964	1.80603	3.11614	4.0484	4.50027	0.0285621	0.0481854	0.0626825	0.094674	0.0671266	1.45744	1.57588	2.91888	4.04604	4.99517	0.041884	0.042693	0.029559	0.039758	0.036303
	319	325	FSLGPGF	0.234079	0.232454	0.247669	0.309731	0.670536	0.0299699	0.0301328	0.0289267	0.0367908	0.0358616	0.188516	0.204108	0.249785	0.373312	0.757469	0.028781	0.035818	0.024599	0.026361	0.02974
	320	328	SLGPGFGVL	0.242085	0.266676	0.309201	0.449774	1.23537	0.0129387	0.0087706	0.00998175	0.0217254	0.0214143	0.208846	0.227773	0.250653	0.263698	0.504778	0.010353	0.008412	0.021584	0.040599	0.015716
	329	346	LAYASYNKYHNNVYKDAL	1.81073	2.02813	3.2293	4.72483	6.43021	0.033314	0.0622883	0.0351247	0.0835116	0.0491225	1.50306	1.61613	2.46458	3.80697	5.58505	0.016841	0.017128	0.029669	0.080008	0.037247
	329	347	LAYASYNKYHNNVYKDALL	1.80579	2.0092	3.02952	4.38778	6.16747	0.063663	0.0421428	0.0482907	0.0753396	0.0662364	1.41779	1.56172	2.32941	3.52236	5.28409	0.027964	0.028666	0.0243	0.036527	0.045219
	331	346	YASYNKYHNNVYKDAL	1.47179	1.67345	2.58231	3.60062	4.97563	0.0433431	0.0449224	0.071709	0.0910057	0.0816526	1.3547	1.44382	2.15268	3.24753	4.53346	0.041599	0.051611	0.042973	0.108024	0.086465
	348	357	TSFINSATSF	0.668058	0.873103	1.64101	1.89207	2.24052	0.0360459	0.0230536	0.0259677	0.0333819	0.0578904	0.48075	1.0269	1.93313	2.54221	3.40399	0.019948	0.044125	0.035876	0.02014	0.023078
	351	357	INSATSF	0.574174	0.709478	1.09376	1.26461	1.63594	0.0349582	0.037887	0.0388675	0.0443608	0.0413726	0.404367	0.819668	1.25887	1.72182	2.22261	0.029263	0.038833	0.043513	0.05458	0.027985
	365	376	SVLGYMAHTLGV	0.771176	0.943857	1.82735	2.83551	2.90435	0.0341602	0.0365541	0.0440591	0.047049	0.0506894	0.784889	0.962017	2.06458	2.86847	2.93045	0.028451	0.02763	0.057169	0.041517	0.03564
	368	380	GYMAHTLGVRIED	2.34626	2.82821	3.74128	4.59873	4.59969	0.0545695	0.055349	0.068438	0.0838655	0.0786502	2.43337	2.76168	4.03391	4.69507	4.73214	0.020043	0.04069	0.023733	0.027744	0.030215
	376	390	VRIEDVATEGPGLVF	3.44677	4.38724	5.72887	5.95498	6.24607	0.0462781	0.0403596	0.066796	0.0710197	0.054134	4.2667	5.10565	5.76789	5.95313	6.20211	0.0228	0.02358	0.035506	0.075498	0.021244
	377	390	RIEDVATEGPGLVF	2.51504	3.33193	4.79465	5.04541	5.33913	0.0730818	0.0668059	0.0715794	0.077331	0.0702935	3.29583	4.12858	4.78707	4.87968	5.22947	0.057264	0.067182	0.05602	0.05192	0.028498
	381	390	VATEGPGLVF	1.74521	2.24464	2.90709	3.10292	3.32062	0.0300043	0.0344874	0.0519867	0.0576272	0.0398805	2.08891	2.29757	2.84218	3.03529	3.17644	0.023973	0.009185	0.081551	0.050521	0.015452
	404	415	TFWALIFFMMLL	3.0888	4.07366	5.4141	6.0767	6.37233	0.0737317	0.055677	0.0663848	0.068256	0.072142	3.24604	4.11896	5.54755	6.13765	6.42701	0.045803	0.030872	0.050168	0.046807	0.098142
	404	417	TFWALIFFMMLLTL	2.9075	3.39117	4.36317	5.47097	6.13651	0.105045	0.082805	0.106845	0.1051	0.119137	3.02133	3.49109	4.68023	5.73846	5.97961	0.061139	0.073339	0.078138	0.061026	0.05426
	411	429	FMMLLTLGLDSSFGGSEAI	7.55635	7.56609	7.51875	7.47692	7.43422	0.0911856	0.0966716	0.0818246	0.109897	0.112218	7.54037	7.4577	7.45363	7.50602	7.33368	0.154307	0.068001	0.087642	0.073784	0.101161
	428	447	AIITALSDEFPKIKRNRELF	1.09843	1.46336	2.83296	5.21868	7.1552	0.0368182	0.0401066	0.0469186	0.0806211	0.0759549	1.01188	1.34038	2.27663	3.66347	4.7104	0.043936	0.05238	0.02816	0.073851	0.074399
	428	451	AIITALSDEFPKIKRNRELFVAGL	1.0596	1.42276	2.86224	5.10824	7.01532	0.0581227	0.0543836	0.100256	0.148193	0.172842	1.14684	1.42725	2.55942	3.79392	4.5648	0.075088	0.062276	0.083055	0.066406	0.141019
	433	451	LSDEFPKIKRNRELFVAGL	0.950505	1.1722	2.04141	3.03879	3.28438	0.0338802	0.0502559	0.0312056	0.052962	0.188955	0.971473	1.33226	2.11835	2.77326	2.74894	0.022403	0.019094	0.044397	0.06289	0.116039
	469	480	YFFHLLDRYAAG	0.387238	0.514318	0.768064	0.875582	1.34109	0.0500494	0.0456364	0.040728	0.0523733	0.0682128	0.385145	0.416641	0.648376	0.609861	0.679272	0.027135	0.043828	0.067898	0.041803	0.034828
	480	490	GYSILVAVFFE	4.93153	4.87179	4.77425	4.79986	4.80292	0.0752197	0.0605048	0.0649721	0.0839087	0.0567884	4.91879	4.88158	4.87608	4.88593	4.84234	0.054515	0.052128	0.020154	0.026419	0.030242
	494	503	VSWIYGTNRF	1.20999	1.11583	1.09611	1.17709	1.34418	0.0701402	0.114431	0.0591472	0.0392318	0.0824071	0.928904	1.03195	1.08977	1.08458	1.21799	0.041912	0.074481	0.072789	0.084587	0.06718
	507	518	IRDMIGFPPGRY	0.852208	0.759252	0.835376	0.958725	0.982445	0.153508	0.10804	0.03854	0.051762	0.0305207	0.912309	0.804924	0.920538	1.02306	1.05006	0.029988	0.036018	0.102713	0.112751	0.084013
	540	546	IGYEPLT	1.80395	2.23199	2.29674	2.28272	2.25294	0.0334595	0.0566126	0.0410713	0.0398332	0.0528275	1.61168	2.11823	2.28041	2.2414	2.18883	0.021219	0.026109	0.034743	0.065121	0.02033
	550	555	YVYPSW	1.35141	1.37844	1.54829	1.86196	1.8439	0.0407525	0.0322185	0.0327207	0.0461005	0.0368467	1.30157	1.30352	1.49799	1.79717	1.83622	0.023857	0.02644	0.030743	0.029603	0.028374
	550	556	YVYPSWA	1.40835	1.43598	1.65707	2.057	2.33276	0.028534	0.0226838	0.0240987	0.0328071	0.0291326	1.34779	1.38412	1.56128	1.9346	2.13248	0.027544	0.01079	0.01986	0.02257	0.019745
	556	562	ANALGWC	0.219992	0.239248	0.327583	0.504461	1.01368	0.0301185	0.0280296	0.0339113	0.0340421	0.03364	0.051241	0.055922	0.065629	0.174854	0.520295	0.028027	0.030121	0.031993	0.030375	0.03353
	561	567	WCIAGSS	0.360616	0.37407	0.372444	0.304681	0.234966	0.0285139	0.0140704	0.0292968	0.0268733	0.0256785	0.084683	0.077913	0.064278	0.044645	0.06215	0.019775	0.022446	0.024583	0.020793	0.019295
	568	575	VVMIPAVA	0.322809	0.434633	0.467027	0.488838	0.376337	0.0183548	0.0262863	0.0212384	0.0326585	0.0188385	0.340139	0.418493	0.457993	0.496259	0.300931	0.010933	0.053407	0.021813	0.056303	0.010365
	568	576	VVMIPAVAI	0.287337	0.383667	0.450037	0.404779	0.294655	0.027478	0.0311778	0.0441135	0.0447761	0.0378013	0.276134	0.331158	0.368859	0.372695	0.221253	0.025121	0.03296	0.027242	0.036617	0.024857
	569	576	VMIPAVAI	0.247473	0.342677	0.40619	0.42255	0.386756	0.027351	0.0300264	0.0192713	0.0192367	0.0267794	0.339941	0.442419	0.501617	0.490168	0.392472	0.010238	0.020762	0.01605	0.008427	0.011509
	569	577	VMIPAVAIF	0.235213	0.355212	0.433316	0.456362	0.403208	0.0246972	0.023526	0.0307321	0.0222621	0.0312291	0.379483	0.500644	0.618581	0.639818	0.449808	0.024739	0.039752	0.02611	0.023564	0.049841
	576	593	IFKLLSTPGSLRQRFTIL	3.45587	3.97297	5.47607	6.58125	7.15705	0.0681399	0.0799875	0.121276	0.110635	0.107858	3.46497	4.01149	5.47423	6.56485	7.07069	0.066096	0.049878	0.148336	0.11841	0.066013
	577	589	FKLLSTPGSLRQR	3.14506	3.23692	3.89129	4.91451	5.18864	0.0595342	0.0606167	0.0656948	0.0973297	0.0752108	3.03649	3.1686	3.78631	4.91671	5.2957	0.069548	0.054504	0.040521	0.045209	0.024519
	577	590	FKLLSTPGSLRQRF	3.1332	3.28688	3.96867	5.03145	5.37229	0.049045	0.0391182	0.0759675	0.0534846	0.0334206	3.05248	3.18638	3.817	4.95448	5.41761	0.028671	0.016486	0.047553	0.047273	0.058209
	577	593	FKLLSTPGSLRQRFTIL	3.32865	3.74858	5.09203	6.24851	6.97753	0.0993627	0.0844522	0.0911759	0.111008	0.105115	3.26427	3.73926	5.05174	6.34405	7.00812	0.090992	0.068925	0.110488	0.086662	0.072999
	578	593	KLLSTPGSLRQRFTIL	3.3181	3.82276	5.28177	6.49402	7.10834	0.0533256	0.0487969	0.0982668	0.0851978	0.0826341	3.33201	3.81752	5.18712	6.46347	7.09216	0.024548	0.038447	0.128093	0.053077	0.053762
	580	593	LSTPGSLRQRFTIL	3.25413	3.62346	4.58824	5.59582	6.30166	0.0817565	0.040241	0.0670161	0.0620956	0.0491256	3.2052	3.57382	4.51332	5.62936	6.26956	0.028837	0.054584	0.045664	0.030185	0.024188
	591	604	TILTTPWRDQQSMA	4.47298	4.62596	5.15625	5.90646	6.41207	0.0857354	0.0427771	0.0506728	0.0573846	0.0524659	4.3714	4.5297	5.07729	5.81625	6.47003	0.052976	0.080554	0.064788	0.040187	0.043723
	594	603	TTPWRDQQSM	3.50755	3.63887	3.83117	3.83221	3.77078	0.0967704	0.0881424	0.0929644	0.0876881	0.0846134	3.42441	3.55646	3.78524	3.81348	3.74777	0.059053	0.080223	0.068724	0.062003	0.05929
	604	613	AMVLNGVTTE	5.32409	5.31486	5.31577	5.31042	5.33509	0.0599899	0.0398878	0.0831866	0.0426404	0.0549792	5.32305	5.35046	5.38623	5.37516	5.35088	0.017573	0.031122	0.026326	0.051801	0.01597
	605	613	MVLNGVTTE	4.32207	4.29866	4.26535	4.2596	4.24813	0.0926649	0.0912177	0.0921138	0.0933377	0.0882552	4.2715	4.23609	4.26121	4.27942	4.26075	0.060503	0.072151	0.061654	0.063687	0.059698
	605	615	MVLNGVTTEVT	4.66334	4.66719	4.66153	4.66152	4.69112	0.0483928	0.0587356	0.062916	0.0505984	0.0507919	4.69844	4.65529	4.662	4.71801	4.70171	0.018877	0.046786	0.029838	0.043932	0.020426
	605	616	MVLNGVTTEVTV	5.73857	5.7178	5.72846	5.733	5.7796	0.0585913	0.0548884	0.0857961	0.0626142	0.102624	5.78358	5.74158	5.74041	5.77006	5.83735	0.034354	0.025544	0.028099	0.048902	0.047201
	606	613	VLNGVTTE	3.60732	3.57656	3.53766	3.55104	3.55128	0.0877494	0.0894972	0.0883872	0.0930728	0.085199	3.56769	3.54108	3.57031	3.57065	3.58242	0.044514	0.062232	0.044757	0.057642	0.045686
	606	615	VLNGVTTEVT	5.04627	5.0493	5.02666	5.02001	5.0469	0.0428211	0.048982	0.0509311	0.0470714	0.0440068	4.99606	4.99051	5.03698	5.07101	5.05375	0.013735	0.016324	0.049877	0.04852	0.044862
	608	615	NGVTTEVT	4.09352	4.07355	4.05397	4.09061	4.07838	0.0406861	0.0348506	0.0377044	0.0376144	0.0407051	4.07728	4.03479	4.08762	4.12062	4.09658	0.042663	0.004195	0.02706	0.020712	0.033156
	614	624	VTVVRLTDTET	5.35493	5.36177	5.34044	5.35139	5.33367	0.0998614	0.0958595	0.0988235	0.0970681	0.0928364	5.40993	5.35204	5.35549	5.37095	5.39928	0.063472	0.091787	0.069845	0.086933	0.063192
	614	630	VTVVRLTDTETAKEPVD	7.89103	7.95418	7.87303	7.90179	7.85701	0.153877	0.149069	0.156035	0.146265	0.140681	7.90562	7.88986	7.88548	7.92571	7.87674	0.088786	0.109967	0.086117	0.102984	0.10046
	615	624	TVVRLTDTET	4.76707	4.80727	4.78413	4.81094	4.77344	0.066237	0.0781932	0.0822406	0.0752321	0.0893735	4.85179	4.82759	4.8003	4.83796	4.7639	0.048559	0.057634	0.049708	0.037634	0.048038
	616	630	VVRLTDTETAKEPVD	6.85383	6.74502	6.68311	6.68137	6.63142	0.114975	0.102995	0.103824	0.105495	0.100081	6.75626	6.71792	6.74709	6.75027	6.72859	0.050623	0.0807	0.051568	0.06952	0.049157
	617	630	VRLTDTETAKEPVD	6.21568	6.02503	5.98381	5.9577	5.89923	0.14983	0.12816	0.140332	0.133156	0.121241	6.06552	6.05338	6.07623	6.07892	6.03876	0.068909	0.09551	0.067747	0.071419	0.06547
	620	630	TDTETAKEPVD	4.55199	4.52038	4.49074	4.49578	4.43839	0.0806602	0.0686947	0.077367	0.0730336	0.0754217	4.50642	4.52619	4.48327	4.47328	4.42961	0.052595	0.059233	0.034805	0.053364	0.040389
	624	630	TAKEPVD	2.7274	2.73203	2.70321	2.68507	2.6793	0.049851	0.028908	0.0278396	0.0690244	0.0391948	2.73217	2.64218	2.69179	2.66203	2.64335	0.026827	0.025202	0.019922	0.079758	0.014268

## Sheet: Figure 5d
Figure 5d	The average relative abundances of the low-mass population for peptide 329-346 as a function of labeling time.
	Peptide 329-346
	Time (min)	Apo (Cs+) state			Na+ state						Na+ + DA state
		Replicate 1	Replicate 2	Replicate 3	Replicate 1	Replicate 2	Replicate 3	Replicate 4	Replicate 5	Replicate 6	Replicate 1	Replicate 2	Replicate 3
	0.25	0.7	0.72	0.75	1	1	1	0.88	0.87	0.9	1	1	1
	1	0.52	0.6	0.58	1	1	1	0.83	0.84	0.83	1	1	1
	10	0.13	0.12	0.11	0.39	0.31	0.33	0.4	0.41	0.45	0.87	0.85	0.82
	60	0.07	0.08	0.08	0.09	0.09	0.12	0.08	0.09	0.07	0.12	0.07	0.12
	480	0.11	0.1	0.09	0.11	0.11	0.11	0.08	0.09	0.08	0.11	0.12	0.13

## Sheet: Table 1
Table 1	The average relative abundances of the low-mass population used to extract kop and t1/2 for peptides 215-222, 329-346, 329-347, 577-593.
	Peptide 215-222
	Time (min)	Apo (Cs+) state			Na+ state						Na+ + DA state
		Replicate 1	Replicate 2	Replicate 3	Replicate 1	Replicate 2	Replicate 3	Replicate 4	Replicate 5	Replicate 6	Replicate 1	Replicate 2	Replicate 3
	0.25	0.64	0.64	0.65	1	1	1	1	1	1	1	1	1
	1	0.53	0.54	0.55	1	1	1	1	1	1	1	1	1
	10	0.18	0.18	0.14	1	1	1	1	1	1	1	1	1
	60	0.06	0.05	0.08	0.76	0.73	0.74	0.68	0.65	0.62	0.57	0.6	0.32
	480	0.08	0.07	0.08	0.15	0.17	0.16	0.17	0.17	0.15	0.1	0.1	0.1
	Peptide 329-346
	Time (min)	Apo (Cs+) state			Na+ state						Na+ + DA state
		Replicate 1	Replicate 2	Replicate 3	Replicate 1	Replicate 2	Replicate 3	Replicate 4	Replicate 5	Replicate 6	Replicate 1	Replicate 2	Replicate 3
	0.25	0.7	0.72	0.75	1	1	1	0.88	0.87	0.9	1	1	1
	1	0.52	0.6	0.58	1	1	1	0.83	0.84	0.83	1	1	1
	10	0.13	0.12	0.11	0.39	0.31	0.33	0.4	0.41	0.45	0.87	0.85	0.82
	60	0.07	0.08	0.08	0.09	0.09	0.12	0.08	0.09	0.07	0.12	0.07	0.12
	480	0.11	0.1	0.09	0.11	0.11	0.11	0.08	0.09	0.08	0.11	0.12	0.13
	Peptide 329-347
	Time (min)	Apo (Cs+) state			Na+ state						Na+ + DA state
		Replicate 1	Replicate 2	Replicate 3	Replicate 1	Replicate 2	Replicate 3	Replicate 4	Replicate 5	Replicate 6	Replicate 1	Replicate 2	Replicate 3
	0.25	0.66	0.66	0.67	1	1	1	1	1	1	1	1	1
	1	0.52	0.54	0.53	1	1	1	1	1	1	1	1	1
	10	0.23	0.24	0.35	0.43	0.38	0.42	0.42	0.44	0.48	0.78	0.79	0.6
	60	0.13	0.11	0.1	0.14	0.11	0.11	0.17	0.18	0.2	0.18	0.15	0.18
	480	0.09	0.1	0.08	0.09	0.11	0.09	0.08	0.09	0.09	0.1	0.11	0.12
	Peptide 577-593
	Time (min)	Apo (Cs+) state			Na+ state						Na+ + DA state
		Replicate 1	Replicate 2	Replicate 3	Replicate 1	Replicate 2	Replicate 3	Replicate 4	Replicate 5	Replicate 6	Replicate 1	Replicate 2	Replicate 3
	0.25	0.71	0.72	0.72
	1	0.7	0.73	0.73
	10	0.6	0.61	0.66
	60	0.18	0.08	0.18
	480	0.05	0.05	0.04

## Sheet: Supplementary Figure 1a
Supplementary Figure 1a	Uncropped SDS-PAGE gels from dDAT purification.
Gel 1	1	2	3	4	5	6	7	8	9	10			Gel 2	1	2	3	4	5	6	7	8	9	10				Gel 1
																											Lane	Description
																											1	DDM/CHS solubilized Expi293F membranes containing dDAT before centrifugation step
																											2	DDM/CHS solubilized Expi293F membranes containing dDAT after centrifugation step
																											3	Flow-through after batch incubation with Ni-NTA resin
																											4	1. column volume (CV) of 30 mM imidazole wash
																											5	2. column volume (CV) of 30 mM imidazole wash
																											6	Kaleidoscope molecular weight ladder
																											7	1. column volume (CV) of 60 mM imidazole wash
																											8	2. column volume (CV) of 60 mM imidazole wash
																											9	Fraction from 300 mM imidazole wash before dDAT elution
																											10	Fraction from 300 mM imidazole wash before dDAT elution
																											Gel 2
																											Lane	Description
																											1	BSA calibration curve
																											2	BSA calibration curve
																											3	BSA calibration curve
																											4	dDAT eluted from Ni-NTA
																											5	Same as Gel 2, Lane 4, but treated with PNGase F
																											6	Kaleidoscope molecular weight ladder
																											7	Fraction from 300 mM imidazole wash after elution of dDAT in fraction shown in Gel 2, Lane 4
																											8	Fraction from 300 mM imidazole wash after elution of dDAT in fraction shown in Gel 2, Lane 4
																											9	Fraction from 300 mM imidazole wash after elution of dDAT in fraction shown in Gel 2, Lane 4
																											10	Fraction from 300 mM imidazole wash after elution of dDAT in fraction shown in Gel 2, Lane 4

## Sheet: Supplementarye Figure 1b
Supplementary Figure 1b	Total and nonspecific counts per minute (CPM) for [3H]nisoxetine binding to dDAT.
		Replicate 1						Replicate 2						Replicate 3
	[Nisoxetine] (nM)	Total			Nonspecific			Total			Nonspecific			Total			Nonspecific
	0	0	0	0	0	0	0	6	2	3	4	1	0	3	6	7	2	2	6
	5	182	183	149	0	7	1	237	250	200	15	10	15	141	97	108	7	17	18
	10	353	335	293	6	13	9	465	449	419	19	23	21	221	242	272	33	23	34
	20	705	886	590	18	44	43	849	872	872	30	40	44	523	510	634	41	43	54
	40	1320	1463	1317	80	76	67	1597	1737	1575	67	70	80	1130	1182	1405	93	96	102
	60	1990	1699	1635	141	120	129	2096	1935	1928	123	133	122	1694	1921	1934	144	130	118
	80	2105	2138	1955	188	159	149	2383	2442	2276	169	150	133	1954	2231	2048	168	156	162
	100	2180	2539	2001	179	221	180	2580	2878	2462	207	163	168	2052	2464	2298	182	215	225
	150	2848	2939	3103	286	315	274	3148	3215	2963	268	300	294	2824	2847	2840	323	347	373
	200	3108	3030	2935	338	489	369	3262	3386	3386	364	407	351	3052	3289	3039	399	451	502
	400	3845	4037	3888	766	818	719	3876	4079	4024	739	723	732	4075	3989	3711	780	837	1060
	800		5495	4965	1434	1701	1487	4872	5554	5267	1308	1449	1395	5313	5162	5041	1592	1631	2145

## Sheet: Supplementary Figure 1c
Supplementary Figure 1c	Competitive inhibition of [3H]nisoxetine binding to purified dDAT by unlabeled dopamine in counts per minute (CPM).
		Replicate 1			Replicate 2			Replicate 3
	log([Dopamine] M)	CPM			CPM			CPM
	-9	16007	18135	17039	7283	7257	7083	14541	16038	16052
	-8	17507	17386	17824	7520	7249	7442	15689	16292	16057
	-7	16811	16851	15896	7078	7102	7291	14963	15372	14587
	-6.5	15731	15773	14984	6776	6652	6941	14418	14418	13618
	-6	13276	12132	11686	6004	5940	5595	12686	11980	11354
	-5.7	10696	9647	9302	5587	5450	4640	10905	10043	9273
	-5.3	7512	6841	6446	5223	5430	3764	8156	7355	7094
	-5	6110	5577	5230	4561	4039	3590	7270	6682	6252
	-4.5	4674	4990	4445	3586	3391	2821	5753	5499	5579
	-4	2450	2662	2608	3096	3230	3069	2496	2324	2495

## Sheet: Supplementary Figure 3
Supplementary Figure 3	HDX-MS data used to create deuterium uptake plots.
Source Data for Supplementary Figure 3 is the same as the source data for Figures 2.

## Sheet: Supplementary Figure 4
Supplementary Figure 4	HDX-MS data used to create the difference chart between the apo (Cs+) state and the Na+ + DA state and to calculate significant differences between the two states to plot on the dDAT crystal structure and snake diagram.
	Peptide information			Apo (Cs+) state										Na+ + DA state
				Deuterium Uptake (D)					Error Deuterium Uptake (D)					Deuterium Uptake (D)					Error Deuterium Uptake (D)
	Start	End	Sequence	0.25 min	1 min	10 min	60 min	480 min	0.25 min	1 min	10 min	60 min	480 min	0.25 min	1 min	10 min	60 min	480 min	0.25 min	1 min	10 min	60 min	480 min
	2	26	SPTGHISKSKTPTPRDNDNNSISDE	7.8786	7.95661	7.80036	7.80946	7.82638	0.145148	0.15234	0.137293	0.151696	0.154301	8.11264	8.04265	8.0214	8.06876	8.03192	0.017552	0.157658	0.024987	0.074353	0.029989
	27	37	RETWSGKVDFL	3.64234	3.68547	3.60898	3.59612	3.57516	0.103946	0.102662	0.102475	0.0995025	0.0993523	2.44335	2.78707	3.58929	3.61533	3.54174	0.018574	0.021882	0.043153	0.062906	0.020538
	27	38	RETWSGKVDFLL	3.58668	3.95127	3.9064	3.92714	3.74597	0.145975	0.119718	0.157786	0.146567	0.152039	2.45204	2.81357	3.44209	3.76501	3.80966	0.049683	0.033908	0.05291	0.072596	0.046299
	37	43	LLSVIGF	1.26353	2.22173	2.90402	3.14364	3.1158	0.0300938	0.0361783	0.0605497	0.0437471	0.0449937	0.119216	0.200229	1.09968	2.19931	2.89712	0.013155	0.01954	0.036184	0.0359	0.015942
	44	53	AVDLANVWRF	1.54898	1.80198	2.2292	2.8067	3.90636	0.0390926	0.0432979	0.0632362	0.0647655	0.0761685	1.02289	1.56495	2.70426	3.23856	3.81209	0.022777	0.040476	0.019287	0.037791	0.037568
	47	56	LANVWRFPYL	0.387506	0.459131	0.737308	1.12202	2.18958	0.0231349	0.0263377	0.0331809	0.05133	0.0745696	0.271475	0.543298	1.41415	1.68163	2.29225	0.020645	0.032659	0.033204	0.02514	0.03494
	48	56	ANVWRFPYL	0.371909	0.443147	0.450803	0.764161	1.71864	0.0321916	0.0304771	0.0277718	0.0476466	0.0404003	0.261849	0.456112	1.07832	1.30393	1.77493	0.033483	0.0258	0.030529	0.032672	0.028884
	50	56	VWRFPYL	0.317966	0.319343	0.363186	0.609965	1.13688	0.0239044	0.0243952	0.021332	0.0370772	0.0827688	0.221783	0.463099	1.10441	1.25829	1.34089	0.04054	0.01928	0.043035	0.017009	0.016737
	57	65	CYKNGGGAF	0.648009	0.796641	1.25111	1.6257	2.03948	0.061991	0.031187	0.056032	0.026311	0.05338	0.481363	0.734001	1.1314	1.37515	1.955	0.034778	0.030954	0.030246	0.043722	0.032977
	59	72	KNGGGAFLVPYGIM	0.24818	0.364453	0.71404	0.89552	1.14693	0.031573	0.0349103	0.0473081	0.0334111	0.0953082	0.238093	0.352192	0.540036	0.69507	1.11336	0.040314	0.037763	0.070291	0.088649	0.040698
	65	72	FLVPYGIM	0.21174	0.245227	0.274844	0.262261	0.322333	0.0191701	0.0202868	0.0224297	0.0279523	0.0778457	0.052349	0.049087	0.032717	0.03222	0.053924	0.029958	0.030388	0.025757	0.019032	0.01949
	66	73	LVPYGIML	0.234429	0.292845	0.346667	0.403912	0.525102	0.0204004	0.019618	0.0169099	0.0229944	0.0169686	0.064582	0.086134	0.098918	0.075757	0.077926	0.024235	0.018868	0.037074	0.017647	0.019458
	73	90	LVVGGIPLFYMELALGQH	4.34751	4.96776	5.38362	6.23244	6.90406	0.0450658	0.0494942	0.0973565	0.0780445	0.0788844	4.44782	4.89561	5.4775	6.27831	7.01063	0.032643	0.04561	0.063339	0.033487	0.071404
	76	85	GGIPLFYMEL	2.55443	3.10199	3.2837	4.1152	5.1156	0.0502814	0.0792669	0.0867245	0.0859705	0.106041	2.74881	3.17338	3.50662	4.23025	5.00066	0.053617	0.032822	0.042335	0.029759	0.063921
	111	119	YAVVLIAFY	0.0161739	0.0494191	0.0530061	0.206597	0.683411	0.0255039	0.0467807	0.0350628	0.0389799	0.0399094	0.089739	0.049292	0.084025	0.170103	0.709983	0.002909	0.003805	0.016658	0.025866	0.008472
	111	132	YAVVLIAFYVDFYYNVIIAWSL	9.32274	9.92598	10.4229	10.3948	10.289	0.176729	0.20371	0.226193	0.195544	0.189358	9.02194	9.85726	10.759	10.7737	10.829	0.058308	0.084697	0.058039	0.024039	0.042322
	169	193	PVIGNYSDLYAMGNQSLLYNETYMN	8.72144	8.69506	8.56391	8.54145	8.47054	0.126931	0.127773	0.129855	0.128634	0.126463	8.8394	8.81055	8.7869	8.85741	8.85173	0.032762	0.056166	0.031955	0.078692	0.035029
	174	199	YSDLYAMGNQSLLYNETYMNGSSLDT	7.91896	7.88026	7.78711	7.82121	7.82282	0.154227	0.154828	0.158475	0.174389	0.159759	8.08171	8.00819	7.96891	8.03381	8.09572	0.036655	0.088031	0.01855	0.03874	0.077139
	197	215	LDTSAVGHVEGFQSAASEY	8.51795	8.52606	8.80397	8.82374	8.63762	0.162052	0.153325	0.102682	0.104527	0.0844252	8.08877	8.05305	8.37683	8.72539	8.84768	0.093637	0.070405	0.023987	0.0719	0.094857
	198	214	DTSAVGHVEGFQSAASE	6.9887	6.96306	6.97357	6.97303	6.89842	0.130555	0.111757	0.128354	0.108515	0.1036	6.77196	6.72221	6.81187	6.80853	6.92005	0.05596	0.076974	0.048135	0.074803	0.111708
	198	215	DTSAVGHVEGFQSAASEY	7.4631	7.49819	7.73749	7.79147	7.60939	0.137429	0.127897	0.148217	0.112866	0.113144	7.26663	7.2204	7.44709	7.68975	7.85721	0.054629	0.101749	0.037445	0.055596	0.036316
	202	214	VGHVEGFQSAASE	4.83153	4.8151	4.99824	4.96271	4.91498	0.0903389	0.0903795	0.0945787	0.0906646	0.0898193	4.6985	4.72242	5.03897	5.05676	5.08448	0.070209	0.058249	0.048238	0.067972	0.057981
	215	222	YFNRYILE	1.27247	1.69925	2.74029	3.20741	3.1109	0.0587077	0.0928717	0.112115	0.0936745	0.0921197	0.234644	0.233524	0.408393	1.14741	2.54033	0.045625	0.045132	0.050085	0.04754	0.051602
	216	222	FNRYILE	0.92308	1.36215	2.44402	2.88464	2.76449	0.0451474	0.0640691	0.0954039	0.0906621	0.0923614	0.170374	0.197997	0.300621	0.879567	2.24232	0.044487	0.03601	0.042247	0.050473	0.039485
	224	234	NRSEGIHDLGA	0.34786	0.421984	0.413623	0.385526	0.357127	0.016408	0.0559696	0.0237177	0.0170966	0.0196076	0.19844	0.245947	0.277944	0.269863	0.301221	0.016067	0.028272	0.012804	0.02396	0.045812
	239	246	MALCLLIV	0.307726	0.344766	0.289932	0.355548	0.738775	0.0792579	0.0819226	0.1054	0.0759141	0.0414308	0.394668	0.388911	0.376273	0.40338	0.914346	0.033442	0.036942	0.028798	0.050396	0.078996
	246	269	VYLICYFSLWKGISTSGKVVWFTA	5.71318	6.3075	6.68506	7.24476	7.33248	0.151617	0.162871	0.175075	0.199156	0.193374	5.82633	6.29517	6.96893	7.2338	7.20438	0.052248	0.152269	0.073605	0.061133	0.187499
	283	294	GLTLPGSFLGIQ	2.0704	2.47131	2.74336	3.06	3.51386	0.0946633	0.0490619	0.0613247	0.0797828	0.065828	2.00904	2.19756	2.52116	2.82148	3.08715	0.089267	0.10058	0.126042	0.126116	0.124249
	284	290	LTLPGSF	1.04297	1.03769	1.08222	1.27626	1.47335	0.033028	0.0197681	0.022412	0.0307656	0.0318684	0.784763	0.847086	0.995285	1.09051	1.34881	0.017792	0.026883	0.035167	0.047013	0.034208
	296	303	YLTPNFSA	2.14988	2.32629	2.26658	2.30677	2.36307	0.033834	0.0320551	0.0437075	0.0424581	0.0516687	1.69768	1.74643	2.11153	2.27515	2.58428	0.025275	0.029615	0.0449	0.029594	0.037783
	302	309	SAIYKAEV	1.87206	2.50024	3.61325	3.85403	3.82818	0.0782411	0.0252779	0.0751165	0.0403061	0.0459363	1.3228	1.44301	2.52219	3.39788	3.78514	0.027243	0.038558	0.062472	0.039926	0.028057
	302	318	SAIYKAEVWVDAATQVF	1.72423	2.66302	4.30958	4.4473	4.62841	0.0633037	0.0916874	0.0605309	0.0692201	0.0988768	1.45744	1.57588	2.91888	4.04604	4.99517	0.041884	0.042693	0.029559	0.039758	0.036303
	319	325	FSLGPGF	0.415248	0.457491	0.442494	0.538392	0.943233	0.0365292	0.0342977	0.0328566	0.0403389	0.0535282	0.188516	0.204108	0.249785	0.373312	0.757469	0.028781	0.035818	0.024599	0.026361	0.02974
	320	328	SLGPGFGVL	0.519865	0.604519	0.903366	1.68193	2.59426	0.0184237	0.0227719	0.0191585	0.0380242	0.0422997	0.208846	0.227773	0.250653	0.263698	0.504778	0.010353	0.008412	0.021584	0.040599	0.015716
	329	346	LAYASYNKYHNNVYKDAL	3.26022	3.88712	5.07076	6.53485	6.74957	0.039666	0.0536528	0.0907834	0.0695065	0.0756648	1.50306	1.61613	2.46458	3.80697	5.58505	0.016841	0.017128	0.029669	0.080008	0.037247
	329	347	LAYASYNKYHNNVYKDALL	3.23581	3.76666	4.72807	6.17188	6.7963	0.0498665	0.0813751	0.150773	0.0796072	0.0893586	1.41779	1.56172	2.32941	3.52236	5.28409	0.027964	0.028666	0.0243	0.036527	0.045219
	331	346	YASYNKYHNNVYKDAL	2.45322	2.87458	3.68142	4.94222	5.12855	0.057373	0.0546682	0.0838184	0.0940435	0.107104	1.3547	1.44382	2.15268	3.24753	4.53346	0.041599	0.051611	0.042973	0.108024	0.086465
	348	357	TSFINSATSF	0.455904	0.641249	1.11945	1.46108	2.68618	0.127161	0.0572906	0.0464245	0.0414526	0.0581861	0.48075	1.0269	1.93313	2.54221	3.40399	0.019948	0.044125	0.035876	0.02014	0.023078
	351	357	INSATSF	0.639834	0.682331	0.88892	1.14613	1.88467	0.0354419	0.0359359	0.0345696	0.038208	0.062583	0.404367	0.819668	1.25887	1.72182	2.22261	0.029263	0.038833	0.043513	0.05458	0.027985
	365	376	SVLGYMAHTLGV	0.409618	0.591466	1.18714	2.2793	3.22915	0.0429522	0.110448	0.03634	0.0411605	0.0559881	0.784889	0.962017	2.06458	2.86847	2.93045	0.028451	0.02763	0.057169	0.041517	0.03564
	368	380	GYMAHTLGVRIED	2.08458	2.55097	3.3512	4.08926	4.26835	0.0508714	0.0686311	0.0766057	0.10358	0.105261	2.43337	2.76168	4.03391	4.69507	4.73214	0.020043	0.04069	0.023733	0.027744	0.030215
	376	390	VRIEDVATEGPGLVF	3.96718	4.31168	5.20239	6.24645	6.27783	0.0661051	0.0769127	0.0783259	0.0729112	0.0726888	4.2667	5.10565	5.76789	5.95313	6.20211	0.0228	0.02358	0.035506	0.075498	0.021244
	377	390	RIEDVATEGPGLVF	2.99702	3.42572	4.18621	5.3877	5.45605	0.0646726	0.0531911	0.0835939	0.0963325	0.0804426	3.29583	4.12858	4.78707	4.87968	5.22947	0.057264	0.067182	0.05602	0.05192	0.028498
	381	390	VATEGPGLVF	2.2129	2.39771	2.8712	3.45797	3.43524	0.0499445	0.0305841	0.078019	0.06989	0.0562016	2.08891	2.29757	2.84218	3.03529	3.17644	0.023973	0.009185	0.081551	0.050521	0.015452
	404	415	TFWALIFFMMLL	2.97364	4.06489	5.45699	5.99245	6.25573	0.0724051	0.0963297	0.108686	0.0973543	0.0893855	3.24604	4.11896	5.54755	6.13765	6.42701	0.045803	0.030872	0.050168	0.046807	0.098142
	404	417	TFWALIFFMMLLTL	2.81873	3.37673	4.33756	5.47678	6.02612	0.112664	0.151566	0.102284	0.143697	0.160755	3.02133	3.49109	4.68023	5.73846	5.97961	0.061139	0.073339	0.078138	0.061026	0.05426
	411	429	FMMLLTLGLDSSFGGSEAI	7.52865	7.64635	7.54633	7.52797	7.45794	0.124899	0.127007	0.113352	0.155988	0.120968	7.54037	7.4577	7.45363	7.50602	7.33368	0.154307	0.068001	0.087642	0.073784	0.101161
	428	447	AIITALSDEFPKIKRNRELF	3.18291	4.95862	7.66794	8.50399	8.7318	0.0472519	0.152417	0.094668	0.108195	0.130778	1.01188	1.34038	2.27663	3.66347	4.7104	0.043936	0.05238	0.02816	0.073851	0.074399
	428	451	AIITALSDEFPKIKRNRELFVAGL	3.06905	4.87119	7.84938	8.78212	9.5491	0.0841524	0.121211	0.218218	0.207165	0.246478	1.14684	1.42725	2.55942	3.79392	4.5648	0.075088	0.062276	0.083055	0.066406	0.141019
	433	451	LSDEFPKIKRNRELFVAGL	2.00144	2.58929	3.40497	3.82135	4.52331	0.0450463	0.0955939	0.103597	0.253356	0.136071	0.971473	1.33226	2.11835	2.77326	2.74894	0.022403	0.019094	0.044397	0.06289	0.116039
	469	480	YFFHLLDRYAAG	0.737941	0.843566	1.209	1.98873	2.42322	0.0619884	0.0468069	0.0520687	0.165416	0.0683704	0.385145	0.416641	0.648376	0.609861	0.679272	0.027135	0.043828	0.067898	0.041803	0.034828
	480	490	GYSILVAVFFE	4.84427	4.73448	4.77599	4.78839	4.67187	0.0685091	0.0820683	0.0762808	0.0702478	0.0857495	4.91879	4.88158	4.87608	4.88593	4.84234	0.054515	0.052128	0.020154	0.026419	0.030242
	494	503	VSWIYGTNRF	1.67933	1.5865	1.35017	1.56103	1.80231	0.0990848	0.0478489	0.0873573	0.0662994	0.04157	0.928904	1.03195	1.08977	1.08458	1.21799	0.041912	0.074481	0.072789	0.084587	0.06718
	507	518	IRDMIGFPPGRY	0.978873	0.823986	0.753503	0.986387	0.927196	0.106086	0.0524128	0.0244175	0.145884	0.0619417	0.912309	0.804924	0.920538	1.02306	1.05006	0.029988	0.036018	0.102713	0.112751	0.084013
	540	546	IGYEPLT	1.69292	2.28405	2.34372	2.36448	2.29054	0.0377216	0.0495647	0.0477689	0.0443437	0.0624225	1.61168	2.11823	2.28041	2.2414	2.18883	0.021219	0.026109	0.034743	0.065121	0.02033
	550	555	YVYPSW	1.49222	1.59937	1.84469	1.90449	1.82797	0.0412895	0.0402994	0.0642074	0.0423737	0.045765	1.30157	1.30352	1.49799	1.79717	1.83622	0.023857	0.02644	0.030743	0.029603	0.028374
	550	556	YVYPSWA	1.60826	1.75828	2.2393	2.55688	2.48899	0.023062	0.024401	0.0410392	0.0286209	0.0422136	1.34779	1.38412	1.56128	1.9346	2.13248	0.027544	0.01079	0.01986	0.02257	0.019745
	556	562	ANALGWC	0.433501	0.505002	0.712582	1.09838	1.7986	0.034894	0.0289	0.041777	0.040925	0.048189	0.051241	0.055922	0.065629	0.174854	0.520295	0.028027	0.030121	0.031993	0.030375	0.03353
	561	567	WCIAGSS	0.695445	0.683626	0.691675	0.733262	1.13492	0.0199513	0.0269756	0.0257966	0.0263007	0.0288148	0.084683	0.077913	0.064278	0.044645	0.06215	0.019775	0.022446	0.024583	0.020793	0.019295
	568	575	VVMIPAVA	0.554306	0.81636	0.817248	0.810243	0.951914	0.0207278	0.0343177	0.0173893	0.0317176	0.0474383	0.340139	0.418493	0.457993	0.496259	0.300931	0.010933	0.053407	0.021813	0.056303	0.010365
	568	576	VVMIPAVAI	0.489919	0.724124	0.875825	0.877101	1.03081	0.0356209	0.048213	0.0351732	0.0558341	0.0639438	0.276134	0.331158	0.368859	0.372695	0.221253	0.025121	0.03296	0.027242	0.036617	0.024857
	569	576	VMIPAVAI	0.38955	0.623593	0.757735	0.791904	1.10366	0.0202507	0.0281838	0.010277	0.025781	0.0795408	0.339941	0.442419	0.501617	0.490168	0.392472	0.010238	0.020762	0.01605	0.008427	0.011509
	569	577	VMIPAVAIF	0.400197	0.613616	0.852106	0.897247	1.21478	0.0220873	0.0220634	0.0249076	0.0339966	0.0494591	0.379483	0.500644	0.618581	0.639818	0.449808	0.024739	0.039752	0.02611	0.023564	0.049841
	576	593	IFKLLSTPGSLRQRFTIL	4.09995	4.71582	5.98372	6.90139	7.45681	0.0878464	0.111288	0.114716	0.102506	0.116154	3.46497	4.01149	5.47423	6.56485	7.07069	0.066096	0.049878	0.148336	0.11841	0.066013
	577	589	FKLLSTPGSLRQR	3.51414	3.62124	4.18596	4.99998	5.19106	0.0640872	0.0993701	0.120673	0.0974254	0.105295	3.03649	3.1686	3.78631	4.91671	5.2957	0.069548	0.054504	0.040521	0.045209	0.024519
	577	590	FKLLSTPGSLRQRF	3.5466	3.76614	4.30148	5.22102	5.5404	0.0512045	0.0318358	0.0451512	0.0368713	0.0472319	3.05248	3.18638	3.817	4.95448	5.41761	0.028671	0.016486	0.047553	0.047273	0.058209
	577	593	FKLLSTPGSLRQRFTIL	4.03799	4.42338	5.52366	6.52461	7.16691	0.112763	0.112231	0.136416	0.120976	0.13734	3.26427	3.73926	5.05174	6.34405	7.00812	0.090992	0.068925	0.110488	0.086662	0.072999
	578	593	KLLSTPGSLRQRFTIL	3.90697	4.4319	5.55984	6.62384	7.18723	0.0628881	0.0806733	0.103663	0.100982	0.127771	3.33201	3.81752	5.18712	6.46347	7.09216	0.024548	0.038447	0.128093	0.053077	0.053762
	580	593	LSTPGSLRQRFTIL	3.72484	4.14709	4.8444	5.71502	6.25516	0.0485131	0.0694837	0.08694	0.0715022	0.089327	3.2052	3.57382	4.51332	5.62936	6.26956	0.028837	0.054584	0.045664	0.030185	0.024188
	591	604	TILTTPWRDQQSMA	4.86884	5.0604	5.4123	6.02707	6.3824	0.0633197	0.0573854	0.0756273	0.0659692	0.0773855	4.3714	4.5297	5.07729	5.81625	6.47003	0.052976	0.080554	0.064788	0.040187	0.043723
	594	603	TTPWRDQQSM	3.59533	3.8051	3.85917	3.84939	3.74352	0.111219	0.105816	0.110794	0.111588	0.114216	3.42441	3.55646	3.78524	3.81348	3.74777	0.059053	0.080223	0.068724	0.062003	0.05929
	604	613	AMVLNGVTTE	5.25732	5.27237	5.26427	5.22804	5.23461	0.0648247	0.0568644	0.0616712	0.0713209	0.0656659	5.32305	5.35046	5.38623	5.37516	5.35088	0.017573	0.031122	0.026326	0.051801	0.01597
	605	613	MVLNGVTTE	4.28797	4.28885	4.27818	4.25646	4.2209	0.114674	0.111961	0.1125	0.111544	0.109277	4.2715	4.23609	4.26121	4.27942	4.26075	0.060503	0.072151	0.061654	0.063687	0.059698
	605	615	MVLNGVTTEVT	4.58024	4.60786	4.63441	4.66136	4.65529	0.0709314	0.0722912	0.0678739	0.0681501	0.0768013	4.69844	4.65529	4.662	4.71801	4.70171	0.018877	0.046786	0.029838	0.043932	0.020426
	605	616	MVLNGVTTEVTV	5.64749	5.64016	5.68397	5.62157	5.6172	0.0706965	0.128493	0.0999403	0.126953	0.065393	5.78358	5.74158	5.74041	5.77006	5.83735	0.034354	0.025544	0.028099	0.048902	0.047201
	606	613	VLNGVTTE	3.57163	3.55237	3.52012	3.50187	3.48202	0.113868	0.114471	0.117503	0.111913	0.110157	3.56769	3.54108	3.57031	3.57065	3.58242	0.044514	0.062232	0.044757	0.057642	0.045686
	606	615	VLNGVTTEVT	5.02414	5.03127	5.0033	5.01535	5.03126	0.0645688	0.0593393	0.0596663	0.059835	0.0585488	4.99606	4.99051	5.03698	5.07101	5.05375	0.013735	0.016324	0.049877	0.04852	0.044862
	608	615	NGVTTEVT	4.03247	4.04961	4.03209	4.04874	4.04991	0.0418796	0.0388957	0.0370613	0.0510544	0.0450679	4.07728	4.03479	4.08762	4.12062	4.09658	0.042663	0.004195	0.02706	0.020712	0.033156
	614	624	VTVVRLTDTET	5.26375	5.32526	5.3206	5.31297	5.2484	0.122658	0.113813	0.116742	0.113627	0.119935	5.40993	5.35204	5.35549	5.37095	5.39928	0.063472	0.091787	0.069845	0.086933	0.063192
	614	630	VTVVRLTDTETAKEPVD	7.75434	7.94761	7.90444	7.88654	7.80778	0.18078	0.183643	0.182059	0.185	0.179039	7.90562	7.88986	7.88548	7.92571	7.87674	0.088786	0.109967	0.086117	0.102984	0.10046
	615	624	TVVRLTDTET	4.65769	4.76544	4.71578	4.67669	4.74445	0.093497	0.0849296	0.0810823	0.0947496	0.0916699	4.85179	4.82759	4.8003	4.83796	4.7639	0.048559	0.057634	0.049708	0.037634	0.048038
	616	630	VVRLTDTETAKEPVD	6.86213	6.75052	6.66658	6.60597	6.55312	0.134001	0.133294	0.129774	0.132719	0.12292	6.75626	6.71792	6.74709	6.75027	6.72859	0.050623	0.0807	0.051568	0.06952	0.049157
	617	630	VRLTDTETAKEPVD	6.23092	5.99867	5.95558	5.92745	5.83645	0.174369	0.163829	0.162418	0.162638	0.162694	6.06552	6.05338	6.07623	6.07892	6.03876	0.068909	0.09551	0.067747	0.071419	0.06547
	620	630	TDTETAKEPVD	4.55475	4.56294	4.51989	4.57518	4.47255	0.0919244	0.10269	0.0994406	0.0896502	0.0951981	4.50642	4.52619	4.48327	4.47328	4.42961	0.052595	0.059233	0.034805	0.053364	0.040389
	624	630	TAKEPVD	2.76262	2.71478	2.6843	2.66726	2.61465	0.0397245	0.059416	0.0412849	0.0453052	0.0349083	2.73217	2.64218	2.69179	2.66203	2.64335	0.026827	0.025202	0.019922	0.079758	0.014268

[truncated: 1 more sheets: Supplementary Figure 7]
